# Supplementary material for: 2-Bromo-1-[1-(4-bromo­phen­yl)-5-methyl-1H-1,2,3-triazol-4-yl]ethanone
Source: Acta Crystallogr Sect E Struct Rep Online. 2014 Jun 25;70(Pt 7):o818. doi: 10.1107/S1600536814014603 (PMC4120528; doi:10.1107/S1600536814014603)
Supplement: Supplementary file 1 [file e-70-0o818-sup1.cif]

##############################################################################
#                                                                            #
# This CIF contains the data in a paper accepted for publication in          #
# Acta Crystallographica Section E. It conforms to the requirements of       #
# Notes for Authors for Acta Crystallographica Section E, and has been       #
# peer reviewed under the auspices of the IUCr Commission on Journals.       #
#                                                                            #
# Full details of the Crystallographic Information File format               #
# are given in the paper "The Crystallographic Information File (CIF):       #
# a New Standard Archive File for Crystallography" by S. R. Hall, F. H.      #
# Allen and I. D. Brown [Acta Cryst. (1991), A47, 655-685].                  #
#                                                                            #
# The current version of the core CIF dictionary is obtainable from          #
# ftp://ftp.iucr.org/pub/cif_core.dic.                                       #
#                                                                            #
# Software is freely available for graphical display of the structure(s)     #
# in this CIF. For information consult the CIF software page                 #
# http://www.iucr.org/resources/cif/software.                                #
#                                                                            #
# This file may be used for bona fide research purposes within the           #
# scientific community so long as proper attribution is given to the journal # 
# article from which it was obtained.                                        #
#                                                                            #
##############################################################################
data_global
_audit_creation_method     'from SHELXL97 CIF and IUCr SHELXL97-template'
_journal_date_recd_electronic     2014-06-12
_journal_date_accepted     2014-06-20
_journal_name_full     'Acta Crystallographica, Section E'
_journal_year     2014
_journal_volume     70
_journal_issue      7
_journal_page_first     o818
_journal_page_last     o818
_journal_paper_category     QO
_journal_paper_doi     10.1107/S1600536814014603
_journal_coeditor_code     CV5467
_publ_contact_author_name     'Alexander S. Bunev'
_publ_contact_author_address
;
Department of Chemistry and Chemical Technology, Togliatti State University,
14 Belorusskaya Street, Togliatti 445667, Russian Federation
;
_publ_contact_author_email     'a.s.bunev@gmail.com'
_publ_contact_author_fax     '+7-8482-54-63-77'
_publ_contact_author_phone     '+7-8482-54-63-77'
_publ_section_title
;
2-Bromo-1-[1-(4-bromophenyl)-5-methyl-1<i>H</i>-1,2,3-triazol-4-yl]ethanone
;
loop_
    _publ_author_name
    _publ_author_footnote
    _publ_author_address
    'Alexander S. Bunev' .
;
Department of Chemistry and Chemical Technology,
Togliatti State University,
14 Belorusskaya St, Togliatti 445667,
Russian Federation
;
    'Marina A. Troshina' .
;
Department of Chemistry and Chemical Technology,
Togliatti State University,
14 Belorusskaya St, Togliatti 445667,
Russian Federation
;
    'Gennady I. Ostapenko' .
;
Department of Chemistry and Chemical Technology,
Togliatti State University,
14 Belorusskaya St, Togliatti 445667,
Russian Federation
;
    'Andzhela P. Pavlova' .
;
Department of General and Theoretical Physics,
Togliatti State University,
14 Belorusskaya St, Togliatti 445667,
Russian Federation
;
    'Victor N. Khrustalev' .
;
X-Ray Structural Centre,
A.N. Nesmeyanov Institute of Organoelement Compounds,
Russian Academy of Sciences,
28 Vavilov Street, B-334, Moscow 119991,
Russian Federation
;
_publ_section_synopsis     .
data_I
_database_code_depnum_ccdc_archive 'CCDC 1009335'
_audit_creation_method     SHELXL-97
_chemical_name_systematic
;
2-Bromo-1-[1-(4-bromophenyl)-5-methyl-1<i>H</i>-1,2,3-triazol-4-yl]ethanone
;
_chemical_name_common     ?
_chemical_formula_moiety     'C11 H9 Br2 N3 O'
_chemical_formula_sum     'C11 H9 Br2 N3 O'
_chemical_formula_iupac     'C11 H9 Br2 N3 O'
_chemical_formula_weight     359.03
_chemical_melting_point     ?
_symmetry_cell_setting     monoclinic
_symmetry_space_group_name_H-M     'P n'
_symmetry_space_group_name_Hall     'P -2yac'
loop_
    _symmetry_equiv_pos_as_xyz
    'x, y, z'
    'x+1/2, -y, z+1/2'
_cell_length_a     3.9699(10)
_cell_length_b     19.437(5)
_cell_length_c     15.402(4)
_cell_angle_alpha     90.00
_cell_angle_beta     90.908(3)
_cell_angle_gamma     90.00
_cell_volume     1188.3(5)
_cell_formula_units_Z     4
_cell_measurement_reflns_used     9920
_cell_measurement_theta_min     2.48
_cell_measurement_theta_max     32.19
_cell_measurement_temperature     100(2)
_exptl_crystal_description     needle
_exptl_crystal_colour     colourless
_exptl_crystal_size_max     0.30
_exptl_crystal_size_mid     0.03
_exptl_crystal_size_min     0.03
_exptl_crystal_density_diffrn     2.007
_exptl_crystal_density_meas     ?
_exptl_crystal_density_method     'not measured'
_exptl_crystal_F_000     696
_exptl_absorpt_coefficient_mu     6.807
_exptl_absorpt_correction_type     multi-scan
_exptl_absorpt_process_details     '(<i>SADABS</i>; Bruker, 2003)'
_exptl_absorpt_correction_T_min     0.235
_exptl_absorpt_correction_T_max     0.822
_exptl_special_details     ?
_diffrn_ambient_temperature     100(2)
_diffrn_radiation_type     MoK\a
_diffrn_radiation_wavelength     0.71073
_diffrn_radiation_source     'fine-focus sealed tube'
_diffrn_radiation_monochromator     graphite
_diffrn_measurement_device_type     'Bruker APEXII CCD'
_diffrn_measurement_method     '\f and \w scans'
_diffrn_detector_area_resol_mean     ?
_diffrn_reflns_number     18272
_diffrn_reflns_av_R_equivalents     0.0283
_diffrn_reflns_av_sigmaI/netI     0.0408
_diffrn_reflns_theta_min     2.10
_diffrn_reflns_theta_max     30.00
_diffrn_reflns_theta_full     30.00
_diffrn_measured_fraction_theta_max     0.999
_diffrn_measured_fraction_theta_full     0.999
_diffrn_reflns_limit_h_min     -5
_diffrn_reflns_limit_h_max     5
_diffrn_reflns_limit_k_min     -26
_diffrn_reflns_limit_k_max     27
_diffrn_reflns_limit_l_min     -21
_diffrn_reflns_limit_l_max     21
_refine_special_details
;
 Refinement of F^2^ against ALL reflections.  The weighted R-factor wR and
 goodness of fit S are based on F^2^, conventional R-factors R are based
 on F, with F set to zero for negative F^2^. The threshold expression of
 F^2^ > 2sigma(F^2^) is used only for calculating R-factors(gt) etc. and is
 not relevant to the choice of reflections for refinement.  R-factors based
 on F^2^ are statistically about twice as large as those based on F, and R-
 factors based on ALL data will be even larger.
;
_reflns_number_total     6924
_reflns_number_gt     6426
_reflns_threshold_expression     I>2\s(I)
_refine_ls_structure_factor_coef     Fsqd
_refine_ls_matrix_type     full
_refine_ls_R_factor_all     0.0308
_refine_ls_R_factor_gt     0.0282
_refine_ls_wR_factor_gt     0.0665
_refine_ls_wR_factor_ref     0.0673
_refine_ls_goodness_of_fit_ref     1.037
_refine_ls_restrained_S_all     1.037
_refine_ls_number_reflns     6924
_refine_ls_number_parameters     309
_refine_ls_number_restraints     2
_refine_ls_hydrogen_treatment     constr
_refine_ls_weighting_scheme     calc
_refine_ls_weighting_details
         'calc w=1/[\s^2^(Fo^2^)+(0.0221P)^2^+0.4369P] where P=(Fo^2^+2Fc^2^)/3'
_atom_sites_solution_hydrogens     geom
_atom_sites_solution_primary     direct
_atom_sites_solution_secondary     difmap
_refine_ls_shift/su_max     0.001
_refine_ls_shift/su_mean     0.000
_refine_diff_density_max     0.721
_refine_diff_density_min     -0.590
_refine_ls_extinction_method     none
_refine_ls_extinction_coef     ?
_refine_ls_abs_structure_details     'Flack (1983), 3428 Friedel pairs'
_refine_ls_abs_structure_Flack     0.032(7)
loop_
    _atom_type_symbol
    _atom_type_description
    _atom_type_scat_dispersion_real
    _atom_type_scat_dispersion_imag
    _atom_type_scat_source
    'C' 'C' 0.0033 0.0016
                         'International Tables Vol C Tables 4.2.6.8 and 6.1.1.4'
    'H' 'H' 0.0000 0.0000
                         'International Tables Vol C Tables 4.2.6.8 and 6.1.1.4'
    'N' 'N' 0.0061 0.0033
                         'International Tables Vol C Tables 4.2.6.8 and 6.1.1.4'
    'O' 'O' 0.0106 0.0060
                         'International Tables Vol C Tables 4.2.6.8 and 6.1.1.4'
    'Br' 'Br' -0.2901 2.4595
                         'International Tables Vol C Tables 4.2.6.8 and 6.1.1.4'
_computing_data_collection     '<i>APEX2</i> (Bruker, 2005)'
_computing_cell_refinement     '<i>SAINT</i> (Bruker, 2001)'
_computing_data_reduction     '<i>SAINT</i> (Bruker, 2001)'
_computing_structure_solution     '<i>SHELXTL</i> (Sheldrick, 2008)'
_computing_structure_refinement     '<i>SHELXTL</i> (Sheldrick, 2008)'
_computing_molecular_graphics     '<i>SHELXTL</i> (Sheldrick, 2008)'
_computing_publication_material     '<i>SHELXTL</i> (Sheldrick, 2008)'
loop_
    _atom_site_type_symbol
    _atom_site_label
    _atom_site_fract_x
    _atom_site_fract_y
    _atom_site_fract_z
    _atom_site_U_iso_or_equiv
    _atom_site_adp_type
    _atom_site_calc_flag
    _atom_site_refinement_flags
    _atom_site_occupancy
    _atom_site_symmetry_multiplicity
    _atom_site_disorder_assembly
    _atom_site_disorder_group
    Br Br1 1.07896(7) 0.863924(17) 1.13454(2) 0.02912(7) Uani d . 1 1 . .
    Br Br2 0.64876(8) 0.877518(19) 0.33776(2) 0.03474(8) Uani d . 1 1 . .
    O O1 0.8585(6) 0.94649(11) 0.50458(14) 0.0356(5) Uani d . 1 1 . .
    N N1 0.7274(6) 0.85632(12) 0.75006(16) 0.0257(5) Uani d . 1 1 . .
    N N2 0.5627(7) 0.79965(16) 0.71724(18) 0.0297(6) Uani d . 1 1 . .
    N N3 0.5412(7) 0.80839(14) 0.63358(19) 0.0281(5) Uani d . 1 1 . .
    C C4 0.6933(8) 0.86928(14) 0.61085(19) 0.0251(5) Uani d . 1 1 . .
    C C5 0.8151(7) 0.90045(14) 0.68650(18) 0.0250(5) Uani d . 1 1 . .
    C C6 0.8065(7) 0.85860(15) 0.84105(19) 0.0257(5) Uani d . 1 1 . .
    C C7 0.9625(7) 0.80248(15) 0.87919(18) 0.0270(6) Uani d . 1 1 . .
    H H7 1.0134 0.7630 0.8454 0.032 Uiso calc R 1 1 . .
    C C8 1.0442(8) 0.80396(16) 0.9666(2) 0.0290(6) Uani d . 1 1 . .
    H H8 1.1526 0.7658 0.9936 0.035 Uiso calc R 1 1 . .
    C C9 0.9654(7) 0.86206(14) 1.01434(18) 0.0243(5) Uani d . 1 1 . .
    C C10 0.8081(8) 0.91854(15) 0.97703(19) 0.0282(6) Uani d . 1 1 . .
    H H10 0.7562 0.9578 1.0111 0.034 Uiso calc R 1 1 . .
    C C11 0.7278(8) 0.91690(15) 0.8897(2) 0.0281(6) Uani d . 1 1 . .
    H H11 0.6197 0.9551 0.8627 0.034 Uiso calc R 1 1 . .
    C C12 0.7233(7) 0.89258(15) 0.52097(19) 0.0258(5) Uani d . 1 1 . .
    C C13 0.5797(8) 0.84371(17) 0.4533(2) 0.0270(6) Uani d . 1 1 . .
    H H13A 0.3354 0.8377 0.4627 0.032 Uiso calc R 1 1 . .
    H H13B 0.6890 0.7982 0.4598 0.032 Uiso calc R 1 1 . .
    C C14 1.0031(8) 0.96530(16) 0.7007(2) 0.0304(6) Uani d . 1 1 . .
    H H14A 1.1297 0.9626 0.7557 0.046 Uiso calc R 1 1 . .
    H H14B 0.8445 1.0039 0.7027 0.046 Uiso calc R 1 1 . .
    H H14C 1.1598 0.9724 0.6530 0.046 Uiso calc R 1 1 . .
    Br Br3 0.55988(7) 0.633881(18) -0.03542(2) 0.03091(8) Uani d . 1 1 . .
    Br Br4 0.09749(12) 0.62103(2) 0.75847(3) 0.04919(11) Uani d . 1 1 . .
    O O2 0.3422(6) 0.55351(11) 0.59535(15) 0.0374(5) Uani d . 1 1 . .
    N N4 0.2428(7) 0.64530(13) 0.34827(17) 0.0287(5) Uani d . 1 1 . .
    N N5 0.0796(7) 0.70220(15) 0.3795(2) 0.0320(6) Uani d . 1 1 . .
    N N6 0.0522(7) 0.69383(14) 0.46281(19) 0.0304(5) Uani d . 1 1 . .
    C C15 0.2015(8) 0.63260(15) 0.4854(2) 0.0264(6) Uani d . 1 1 . .
    C C16 0.3230(8) 0.60064(15) 0.41271(19) 0.0268(5) Uani d . 1 1 . .
    C C17 0.3215(7) 0.64193(15) 0.2580(2) 0.0274(6) Uani d . 1 1 . .
    C C18 0.4783(8) 0.69686(15) 0.21998(19) 0.0281(6) Uani d . 1 1 . .
    H H18 0.5373 0.7362 0.2535 0.034 Uiso calc R 1 1 . .
    C C19 0.5504(8) 0.69455(16) 0.1318(2) 0.0274(6) Uani d . 1 1 . .
    H H19 0.6588 0.7321 0.1044 0.033 Uiso calc R 1 1 . .
    C C20 0.4609(7) 0.63628(15) 0.08477(19) 0.0261(6) Uani d . 1 1 . .
    C C21 0.3038(7) 0.58060(15) 0.12237(19) 0.0278(6) Uani d . 1 1 . .
    H H21 0.2471 0.5412 0.0888 0.033 Uiso calc R 1 1 . .
    C C22 0.2301(8) 0.58320(15) 0.21009(19) 0.0272(6) Uani d . 1 1 . .
    H H22 0.1196 0.5458 0.2373 0.033 Uiso calc R 1 1 . .
    C C23 0.2154(8) 0.60812(15) 0.5765(2) 0.0286(6) Uani d . 1 1 . .
    C C24 0.0729(9) 0.65717(17) 0.6432(2) 0.0287(6) Uani d . 1 1 . .
    H H24A -0.1653 0.6671 0.6279 0.034 Uiso calc R 1 1 . .
    H H24B 0.1990 0.7011 0.6412 0.034 Uiso calc R 1 1 . .
    C C25 0.5068(8) 0.53557(16) 0.4007(2) 0.0300(6) Uani d . 1 1 . .
    H H25A 0.6422 0.5385 0.3482 0.045 Uiso calc R 1 1 . .
    H H25B 0.3455 0.4976 0.3949 0.045 Uiso calc R 1 1 . .
    H H25C 0.6551 0.5273 0.4511 0.045 Uiso calc R 1 1 . .
loop_
    _atom_site_aniso_label
    _atom_site_aniso_U_11
    _atom_site_aniso_U_22
    _atom_site_aniso_U_33
    _atom_site_aniso_U_12
    _atom_site_aniso_U_13
    _atom_site_aniso_U_23
    Br1 0.03673(15) 0.02734(16) 0.02318(14) -0.00060(12) -0.00311(11)
                                                                    -0.00161(13)
    Br2 0.04801(19) 0.03298(17) 0.02315(15) -0.00318(14) -0.00196(12)
                                                                     0.00142(13)
    O1 0.0514(14) 0.0268(11) 0.0287(11) -0.0091(10) -0.0011(10) 0.0018(8)
    N1 0.0319(12) 0.0221(11) 0.0229(11) -0.0024(9) 0.0001(9) -0.0005(9)
    N2 0.0389(14) 0.0273(15) 0.0229(13) -0.0062(11) -0.0002(10) -0.0017(11)
    N3 0.0363(13) 0.0253(13) 0.0226(11) -0.0035(11) -0.0004(9) -0.0014(11)
    C4 0.0283(13) 0.0211(13) 0.0257(13) 0.0016(10) -0.0003(11) -0.0007(10)
    C5 0.0290(13) 0.0198(12) 0.0261(13) -0.0008(10) -0.0028(10) -0.0014(10)
    C6 0.0297(13) 0.0254(13) 0.0220(12) 0.0005(11) -0.0024(11) -0.0008(10)
    C7 0.0344(15) 0.0219(13) 0.0247(13) 0.0007(11) 0.0026(11) -0.0026(10)
    C8 0.0351(14) 0.0228(14) 0.0291(15) 0.0025(12) 0.0024(11) 0.0005(13)
    C9 0.0293(14) 0.0223(13) 0.0213(12) -0.0028(10) -0.0010(10) -0.0015(10)
    C10 0.0336(15) 0.0216(13) 0.0293(14) 0.0007(11) -0.0020(12) -0.0028(11)
    C11 0.0320(14) 0.0233(13) 0.0291(14) 0.0050(11) -0.0009(11) 0.0005(11)
    C12 0.0301(13) 0.0233(13) 0.0239(13) 0.0005(10) -0.0027(10) -0.0004(10)
    C13 0.0317(15) 0.0263(16) 0.0230(15) 0.0013(12) 0.0022(12) -0.0030(13)
    C14 0.0377(16) 0.0213(14) 0.0321(15) -0.0044(12) -0.0067(13) 0.0017(11)
    Br3 0.03856(16) 0.02766(17) 0.02664(16) 0.00068(13) 0.00437(12) -0.00241(13)
    Br4 0.0812(3) 0.0374(2) 0.02920(19) 0.00705(19) 0.00878(18) 0.00159(15)
    O2 0.0526(14) 0.0267(11) 0.0331(12) 0.0070(10) 0.0034(10) 0.0033(9)
    N4 0.0356(13) 0.0220(11) 0.0284(12) 0.0018(9) -0.0011(10) -0.0014(9)
    N5 0.0417(15) 0.0234(14) 0.0309(15) 0.0055(11) -0.0008(11) -0.0035(12)
    N6 0.0375(13) 0.0245(13) 0.0291(13) 0.0048(11) -0.0032(10) -0.0029(11)
    C15 0.0299(14) 0.0241(14) 0.0252(13) -0.0010(11) 0.0035(12) -0.0016(10)
    C16 0.0305(14) 0.0222(13) 0.0279(13) -0.0015(11) 0.0034(11) 0.0000(11)
    C17 0.0275(14) 0.0255(14) 0.0292(14) 0.0026(11) -0.0005(11) -0.0028(11)
    C18 0.0335(15) 0.0225(13) 0.0282(14) -0.0024(11) -0.0031(11) -0.0016(11)
    C19 0.0340(14) 0.0202(13) 0.0279(14) -0.0024(12) -0.0035(11) 0.0025(13)
    C20 0.0278(14) 0.0250(14) 0.0253(13) 0.0018(10) -0.0006(11) -0.0027(10)
    C21 0.0336(15) 0.0228(13) 0.0269(13) -0.0001(11) -0.0003(11) -0.0062(10)
    C22 0.0318(14) 0.0240(13) 0.0258(13) -0.0060(11) -0.0002(11) -0.0021(11)
    C23 0.0332(14) 0.0227(13) 0.0300(14) -0.0027(11) 0.0014(12) -0.0037(11)
    C24 0.0369(15) 0.0241(15) 0.0251(15) -0.0011(13) 0.0013(12) 0.0015(13)
    C25 0.0358(16) 0.0249(15) 0.0294(14) 0.0001(12) 0.0040(12) 0.0007(11)
_geom_special_details
;
 All esds (except the esd in the dihedral angle between two l.s. planes)
 are estimated using the full covariance matrix.  The cell esds are taken
 into account individually in the estimation of esds in distances, angles
 and torsion angles; correlations between esds in cell parameters are only
 used when they are defined by crystal symmetry.  An approximate (isotropic)
 treatment of cell esds is used for estimating esds involving l.s. planes.
;
loop_
    _geom_bond_atom_site_label_1
    _geom_bond_atom_site_label_2
    _geom_bond_site_symmetry_2
    _geom_bond_distance
    _geom_bond_publ_flag
    Br1 C9 . 1.899(3) ?
    Br2 C13 . 1.920(3) ?
    O1 C12 . 1.206(4) ?
    N1 C5 . 1.351(4) ?
    N1 N2 . 1.373(4) ?
    N1 C6 . 1.432(4) ?
    N2 N3 . 1.301(4) ?
    N3 C4 . 1.376(4) ?
    C4 C5 . 1.393(4) ?
    C4 C12 . 1.463(4) ?
    C5 C14 . 1.479(4) ?
    C6 C7 . 1.381(4) ?
    C6 C11 . 1.396(4) ?
    C7 C8 . 1.380(4) ?
    C7 H7 . 0.9500 ?
    C8 C9 . 1.386(4) ?
    C8 H8 . 0.9500 ?
    C9 C10 . 1.384(4) ?
    C10 C11 . 1.378(4) ?
    C10 H10 . 0.9500 ?
    C11 H11 . 0.9500 ?
    C12 C13 . 1.515(4) ?
    C13 H13A . 0.9900 ?
    C13 H13B . 0.9900 ?
    C14 H14A . 0.9800 ?
    C14 H14B . 0.9800 ?
    C14 H14C . 0.9800 ?
    Br3 C20 . 1.899(3) ?
    Br4 C24 . 1.911(3) ?
    O2 C23 . 1.208(4) ?
    N4 C16 . 1.353(4) ?
    N4 N5 . 1.373(4) ?
    N4 C17 . 1.432(4) ?
    N5 N6 . 1.299(4) ?
    N6 C15 . 1.372(4) ?
    C15 C16 . 1.375(4) ?
    C15 C23 . 1.482(4) ?
    C16 C25 . 1.473(4) ?
    C17 C18 . 1.372(4) ?
    C17 C22 . 1.404(4) ?
    C18 C19 . 1.393(5) ?
    C18 H18 . 0.9500 ?
    C19 C20 . 1.388(4) ?
    C19 H19 . 0.9500 ?
    C20 C21 . 1.381(4) ?
    C21 C22 . 1.388(4) ?
    C21 H21 . 0.9500 ?
    C22 H22 . 0.9500 ?
    C23 C24 . 1.516(4) ?
    C24 H24A . 0.9900 ?
    C24 H24B . 0.9900 ?
    C25 H25A . 0.9800 ?
    C25 H25B . 0.9800 ?
    C25 H25C . 0.9800 ?
loop_
    _geom_angle_atom_site_label_1
    _geom_angle_atom_site_label_2
    _geom_angle_atom_site_label_3
    _geom_angle_site_symmetry_1
    _geom_angle_site_symmetry_3
    _geom_angle
    _geom_angle_publ_flag
    C5 N1 N2 . . 111.7(2) ?
    C5 N1 C6 . . 129.4(2) ?
    N2 N1 C6 . . 118.7(2) ?
    N3 N2 N1 . . 106.5(3) ?
    N2 N3 C4 . . 110.0(3) ?
    N3 C4 C5 . . 108.0(3) ?
    N3 C4 C12 . . 123.3(3) ?
    C5 C4 C12 . . 128.6(3) ?
    N1 C5 C4 . . 103.9(2) ?
    N1 C5 C14 . . 124.7(3) ?
    C4 C5 C14 . . 131.4(3) ?
    C7 C6 C11 . . 121.0(3) ?
    C7 C6 N1 . . 118.8(3) ?
    C11 C6 N1 . . 120.2(3) ?
    C8 C7 C6 . . 119.7(3) ?
    C8 C7 H7 . . 120.2 ?
    C6 C7 H7 . . 120.2 ?
    C7 C8 C9 . . 118.9(3) ?
    C7 C8 H8 . . 120.6 ?
    C9 C8 H8 . . 120.6 ?
    C10 C9 C8 . . 122.0(3) ?
    C10 C9 Br1 . . 119.2(2) ?
    C8 C9 Br1 . . 118.7(2) ?
    C11 C10 C9 . . 118.9(3) ?
    C11 C10 H10 . . 120.6 ?
    C9 C10 H10 . . 120.6 ?
    C10 C11 C6 . . 119.5(3) ?
    C10 C11 H11 . . 120.3 ?
    C6 C11 H11 . . 120.3 ?
    O1 C12 C4 . . 120.7(3) ?
    O1 C12 C13 . . 124.4(3) ?
    C4 C12 C13 . . 114.9(3) ?
    C12 C13 Br2 . . 111.4(2) ?
    C12 C13 H13A . . 109.3 ?
    Br2 C13 H13A . . 109.3 ?
    C12 C13 H13B . . 109.3 ?
    Br2 C13 H13B . . 109.3 ?
    H13A C13 H13B . . 108.0 ?
    C5 C14 H14A . . 109.5 ?
    C5 C14 H14B . . 109.5 ?
    H14A C14 H14B . . 109.5 ?
    C5 C14 H14C . . 109.5 ?
    H14A C14 H14C . . 109.5 ?
    H14B C14 H14C . . 109.5 ?
    C16 N4 N5 . . 111.5(3) ?
    C16 N4 C17 . . 129.1(3) ?
    N5 N4 C17 . . 119.3(3) ?
    N6 N5 N4 . . 107.0(3) ?
    N5 N6 C15 . . 108.5(3) ?
    N6 C15 C16 . . 109.9(3) ?
    N6 C15 C23 . . 121.9(3) ?
    C16 C15 C23 . . 128.2(3) ?
    N4 C16 C15 . . 103.1(3) ?
    N4 C16 C25 . . 124.8(3) ?
    C15 C16 C25 . . 132.1(3) ?
    C18 C17 C22 . . 121.6(3) ?
    C18 C17 N4 . . 119.1(3) ?
    C22 C17 N4 . . 119.3(3) ?
    C17 C18 C19 . . 119.5(3) ?
    C17 C18 H18 . . 120.2 ?
    C19 C18 H18 . . 120.2 ?
    C20 C19 C18 . . 118.7(3) ?
    C20 C19 H19 . . 120.6 ?
    C18 C19 H19 . . 120.6 ?
    C21 C20 C19 . . 122.3(3) ?
    C21 C20 Br3 . . 119.4(2) ?
    C19 C20 Br3 . . 118.3(2) ?
    C20 C21 C22 . . 118.9(3) ?
    C20 C21 H21 . . 120.6 ?
    C22 C21 H21 . . 120.6 ?
    C21 C22 C17 . . 119.0(3) ?
    C21 C22 H22 . . 120.5 ?
    C17 C22 H22 . . 120.5 ?
    O2 C23 C15 . . 121.2(3) ?
    O2 C23 C24 . . 123.3(3) ?
    C15 C23 C24 . . 115.5(3) ?
    C23 C24 Br4 . . 112.6(2) ?
    C23 C24 H24A . . 109.1 ?
    Br4 C24 H24A . . 109.1 ?
    C23 C24 H24B . . 109.1 ?
    Br4 C24 H24B . . 109.1 ?
    H24A C24 H24B . . 107.8 ?
    C16 C25 H25A . . 109.5 ?
    C16 C25 H25B . . 109.5 ?
    H25A C25 H25B . . 109.5 ?
    C16 C25 H25C . . 109.5 ?
    H25A C25 H25C . . 109.5 ?
    H25B C25 H25C . . 109.5 ?
loop_
    _geom_torsion_atom_site_label_1
    _geom_torsion_atom_site_label_2
    _geom_torsion_atom_site_label_3
    _geom_torsion_atom_site_label_4
    _geom_torsion_site_symmetry_1
    _geom_torsion_site_symmetry_2
    _geom_torsion_site_symmetry_3
    _geom_torsion_site_symmetry_4
    _geom_torsion
    _geom_torsion_publ_flag
    C5 N1 N2 N3 . . . . -1.0(4) ?
    C6 N1 N2 N3 . . . . -176.0(3) ?
    N1 N2 N3 C4 . . . . 0.9(4) ?
    N2 N3 C4 C5 . . . . -0.5(4) ?
    N2 N3 C4 C12 . . . . 177.5(3) ?
    N2 N1 C5 C4 . . . . 0.7(3) ?
    C6 N1 C5 C4 . . . . 175.0(3) ?
    N2 N1 C5 C14 . . . . -178.3(3) ?
    C6 N1 C5 C14 . . . . -4.0(5) ?
    N3 C4 C5 N1 . . . . -0.2(3) ?
    C12 C4 C5 N1 . . . . -178.0(3) ?
    N3 C4 C5 C14 . . . . 178.8(3) ?
    C12 C4 C5 C14 . . . . 1.0(5) ?
    C5 N1 C6 C7 . . . . -124.6(3) ?
    N2 N1 C6 C7 . . . . 49.3(4) ?
    C5 N1 C6 C11 . . . . 55.1(4) ?
    N2 N1 C6 C11 . . . . -131.0(3) ?
    C11 C6 C7 C8 . . . . -0.4(5) ?
    N1 C6 C7 C8 . . . . 179.3(3) ?
    C6 C7 C8 C9 . . . . 0.3(5) ?
    C7 C8 C9 C10 . . . . -0.1(5) ?
    C7 C8 C9 Br1 . . . . -179.9(2) ?
    C8 C9 C10 C11 . . . . -0.1(5) ?
    Br1 C9 C10 C11 . . . . 179.7(2) ?
    C9 C10 C11 C6 . . . . 0.0(5) ?
    C7 C6 C11 C10 . . . . 0.2(5) ?
    N1 C6 C11 C10 . . . . -179.5(3) ?
    N3 C4 C12 O1 . . . . 179.9(3) ?
    C5 C4 C12 O1 . . . . -2.6(5) ?
    N3 C4 C12 C13 . . . . -1.2(4) ?
    C5 C4 C12 C13 . . . . 176.3(3) ?
    O1 C12 C13 Br2 . . . . 1.2(4) ?
    C4 C12 C13 Br2 . . . . -177.6(2) ?
    C16 N4 N5 N6 . . . . -0.7(4) ?
    C17 N4 N5 N6 . . . . -177.2(3) ?
    N4 N5 N6 C15 . . . . 1.0(4) ?
    N5 N6 C15 C16 . . . . -1.0(4) ?
    N5 N6 C15 C23 . . . . 179.5(3) ?
    N5 N4 C16 C15 . . . . 0.0(3) ?
    C17 N4 C16 C15 . . . . 176.2(3) ?
    N5 N4 C16 C25 . . . . -178.4(3) ?
    C17 N4 C16 C25 . . . . -2.2(5) ?
    N6 C15 C16 N4 . . . . 0.6(3) ?
    C23 C15 C16 N4 . . . . 180.0(3) ?
    N6 C15 C16 C25 . . . . 178.8(3) ?
    C23 C15 C16 C25 . . . . -1.8(6) ?
    C16 N4 C17 C18 . . . . -126.4(3) ?
    N5 N4 C17 C18 . . . . 49.5(4) ?
    C16 N4 C17 C22 . . . . 54.9(4) ?
    N5 N4 C17 C22 . . . . -129.2(3) ?
    C22 C17 C18 C19 . . . . -0.2(5) ?
    N4 C17 C18 C19 . . . . -178.8(3) ?
    C17 C18 C19 C20 . . . . 0.0(5) ?
    C18 C19 C20 C21 . . . . -0.2(5) ?
    C18 C19 C20 Br3 . . . . 179.9(2) ?
    C19 C20 C21 C22 . . . . 0.6(5) ?
    Br3 C20 C21 C22 . . . . -179.4(2) ?
    C20 C21 C22 C17 . . . . -0.8(4) ?
    C18 C17 C22 C21 . . . . 0.7(5) ?
    N4 C17 C22 C21 . . . . 179.3(3) ?
    N6 C15 C23 O2 . . . . 178.6(3) ?
    C16 C15 C23 O2 . . . . -0.7(5) ?
    N6 C15 C23 C24 . . . . -3.5(4) ?
    C16 C15 C23 C24 . . . . 177.1(3) ?
    O2 C23 C24 Br4 . . . . -2.8(4) ?
    C15 C23 C24 Br4 . . . . 179.4(2) ?
loop_
    _geom_hbond_atom_site_label_D
    _geom_hbond_atom_site_label_H
    _geom_hbond_atom_site_label_A
    _geom_hbond_site_symmetry_A
    _geom_hbond_distance_DH
    _geom_hbond_distance_HA
    _geom_hbond_distance_DA
    _geom_hbond_angle_DHA
    _geom_hbond_publ_flag
    C10 H10 O1 2_475 0.95 2.44 3.205(4) 137 yes
    C13 H13B N6 1_655 0.99 2.49 3.467(4) 170 yes
    C21 H21 O2 2_464 0.95 2.45 3.210(4) 137 yes
    C24 H24B N3 . 0.99 2.49 3.482(4) 177 yes
_iucr_refine_instructions_details
;
TITL I in Pn
CELL 0.71073   3.9699  19.4369  15.4020  90.000  90.908  90.000
ZERR    4.00   0.0010   0.0047   0.0037   0.000   0.003   0.000
LATT -1
SYMM 0.5+X, -Y, 0.5+Z
SFAC C H N O BR
UNIT 44 36 12 4 8
TEMP -173.0
SIZE 0.03 0.03 0.30
L.S. 12
BOND $H
ACTA
CONF
WGHT    0.022100    0.436900
FVAR       0.09462
BR1   5    1.078961    0.863924    1.134539    11.00000    0.03673    0.02734 =
         0.02318   -0.00161   -0.00311   -0.00060
BR2   5    0.648758    0.877518    0.337764    11.00000    0.04801    0.03298 =
         0.02315    0.00142   -0.00196   -0.00318
O1    4    0.858536    0.946494    0.504576    11.00000    0.05137    0.02678 =
         0.02873    0.00178   -0.00107   -0.00913
N1    3    0.727354    0.856316    0.750061    11.00000    0.03195    0.02212 =
         0.02294   -0.00054    0.00010   -0.00242
N2    3    0.562672    0.799652    0.717240    11.00000    0.03887    0.02730 =
         0.02295   -0.00173   -0.00021   -0.00620
N3    3    0.541197    0.808390    0.633583    11.00000    0.03635    0.02525 =
         0.02264   -0.00141   -0.00039   -0.00353
C4    1    0.693271    0.869275    0.610848    11.00000    0.02833    0.02115 =
         0.02574   -0.00075   -0.00033    0.00165
C5    1    0.815092    0.900454    0.686500    11.00000    0.02898    0.01977 =
         0.02606   -0.00138   -0.00284   -0.00079
C6    1    0.806481    0.858604    0.841054    11.00000    0.02973    0.02539 =
         0.02202   -0.00083   -0.00245    0.00052
C7    1    0.962530    0.802480    0.879194    11.00000    0.03437    0.02190 =
         0.02467   -0.00261    0.00256    0.00067
AFIX  43
H7    2    1.013423    0.763040    0.845415    11.00000   -1.20000
AFIX   0
C8    1    1.044213    0.803958    0.966624    11.00000    0.03508    0.02276 =
         0.02910    0.00051    0.00241    0.00251
AFIX  43
H8    2    1.152588    0.765798    0.993623    11.00000   -1.20000
AFIX   0
C9    1    0.965426    0.862058    1.014341    11.00000    0.02928    0.02230 =
         0.02132   -0.00149   -0.00097   -0.00282
C10   1    0.808058    0.918536    0.977028    11.00000    0.03361    0.02157 =
         0.02930   -0.00275   -0.00197    0.00073
AFIX  43
H10   2    0.756213    0.957787    1.011055    11.00000   -1.20000
AFIX   0
C11   1    0.727762    0.916896    0.889654    11.00000    0.03199    0.02329 =
         0.02907    0.00051   -0.00094    0.00502
AFIX  43
H11   2    0.619723    0.955125    0.862723    11.00000   -1.20000
AFIX   0
C12   1    0.723273    0.892578    0.520970    11.00000    0.03011    0.02329 =
         0.02392   -0.00041   -0.00265    0.00053
C13   1    0.579707    0.843708    0.453280    11.00000    0.03165    0.02632 =
         0.02302   -0.00302    0.00223    0.00125
AFIX  23
H13A  2    0.335377    0.837719    0.462743    11.00000   -1.20000
H13B  2    0.688972    0.798176    0.459804    11.00000   -1.20000
AFIX   0
C14   1    1.003144    0.965302    0.700679    11.00000    0.03768    0.02135 =
         0.03210    0.00172   -0.00666   -0.00436
AFIX 137
H14A  2    1.129726    0.962638    0.755721    11.00000   -1.50000
H14B  2    0.844456    1.003867    0.702750    11.00000   -1.50000
H14C  2    1.159824    0.972358    0.652959    11.00000   -1.50000
AFIX   0
BR3   5    0.559880    0.633881   -0.035421    11.00000    0.03856    0.02766 =
         0.02664   -0.00241    0.00437    0.00068
BR4   5    0.097491    0.621029    0.758467    11.00000    0.08124    0.03738 =
         0.02920    0.00159    0.00878    0.00705
O2    4    0.342243    0.553512    0.595355    11.00000    0.05258    0.02670 =
         0.03308    0.00325    0.00339    0.00697
N4    3    0.242763    0.645304    0.348266    11.00000    0.03563    0.02201 =
         0.02838   -0.00140   -0.00108    0.00181
N5    3    0.079553    0.702198    0.379527    11.00000    0.04170    0.02337 =
         0.03094   -0.00347   -0.00078    0.00546
N6    3    0.052156    0.693826    0.462814    11.00000    0.03747    0.02448 =
         0.02910   -0.00290   -0.00320    0.00480
C15   1    0.201478    0.632598    0.485429    11.00000    0.02994    0.02409 =
         0.02517   -0.00156    0.00351   -0.00098
C16   1    0.323007    0.600645    0.412708    11.00000    0.03050    0.02222 =
         0.02786    0.00000    0.00338   -0.00154
C17   1    0.321521    0.641926    0.257981    11.00000    0.02754    0.02547 =
         0.02922   -0.00285   -0.00051    0.00256
C18   1    0.478319    0.696861    0.219980    11.00000    0.03347    0.02247 =
         0.02823   -0.00160   -0.00306   -0.00243
AFIX  43
H18   2    0.537286    0.736188    0.253543    11.00000   -1.20000
AFIX   0
C19   1    0.550436    0.694553    0.131816    11.00000    0.03403    0.02019 =
         0.02793    0.00246   -0.00355   -0.00241
AFIX  43
H19   2    0.658810    0.732137    0.104423    11.00000   -1.20000
AFIX   0
C20   1    0.460894    0.636285    0.084772    11.00000    0.02780    0.02504 =
         0.02533   -0.00270   -0.00061    0.00185
C21   1    0.303801    0.580597    0.122374    11.00000    0.03365    0.02279 =
         0.02686   -0.00618   -0.00029   -0.00005
AFIX  43
H21   2    0.247110    0.541168    0.088751    11.00000   -1.20000
AFIX   0
C22   1    0.230140    0.583195    0.210089    11.00000    0.03179    0.02400 =
         0.02584   -0.00207   -0.00022   -0.00602
AFIX  43
H22   2    0.119570    0.545801    0.237305    11.00000   -1.20000
AFIX   0
C23   1    0.215354    0.608125    0.576547    11.00000    0.03322    0.02273 =
         0.03002   -0.00368    0.00140   -0.00266
C24   1    0.072904    0.657173    0.643152    11.00000    0.03691    0.02414 =
         0.02515    0.00153    0.00134   -0.00106
AFIX  23
H24A  2   -0.165345    0.667103    0.627883    11.00000   -1.20000
H24B  2    0.198987    0.701075    0.641180    11.00000   -1.20000
AFIX   0
C25   1    0.506823    0.535567    0.400712    11.00000    0.03577    0.02487 =
         0.02941    0.00075    0.00398    0.00014
AFIX 137
H25A  2    0.642176    0.538465    0.348177    11.00000   -1.50000
H25B  2    0.345490    0.497625    0.394854    11.00000   -1.50000
H25C  2    0.655063    0.527327    0.451125    11.00000   -1.50000
HKLF 4
REM I in Pn
REM R1 =  0.0282 for   6426 Fo > 4sig(Fo)  and  0.0308 for all   6924 data
REM    309 parameters refined using      2 restraints
END
WGHT      0.0221      0.4369
REM Highest difference peak  0.721,  deepest hole -0.590,  1-sigma level  0.080
Q1    1   0.7134  0.6326 -0.0003  11.00000  0.05    0.72
Q2    1   0.9434  0.8626  1.0983  11.00000  0.05    0.66
Q3    1  -0.1027  0.6210  0.7348  11.00000  0.05    0.66
Q4    1   1.2341  0.8624  1.1640  11.00000  0.05    0.65
Q5    1   0.5934  0.9180  0.3515  11.00000  0.05    0.53
Q6    1   0.4120  0.6324 -0.0673  11.00000  0.05    0.50
Q7    1   0.8458  0.8774  0.3699  11.00000  0.05    0.50
Q8    1   0.9326  0.8579  1.1685  11.00000  0.05    0.47
Q9    1   0.0573  0.5793  0.7549  11.00000  0.05    0.46
Q10   1   0.5146  0.8782  0.3019  11.00000  0.05    0.43
Q11   1   0.6585  0.6324 -0.0723  11.00000  0.05    0.41
Q12   1   0.5107  0.6734 -0.0197  11.00000  0.05    0.40
Q13   1   1.1987  0.8741  1.0969  11.00000  0.05    0.37
Q14   1   1.1394  0.8289  1.1174  11.00000  0.05    0.37
Q15   1   0.4863  0.8720  0.3681  11.00000  0.05    0.35
Q16   1   0.2229  0.6256  0.7188  11.00000  0.05    0.34
Q17   1   0.6385  0.6783 -0.0384  11.00000  0.05    0.33
Q18   1   0.4609  0.6293  0.0085  11.00000  0.05    0.33
Q19   1   0.9923  0.8929  1.1647  11.00000  0.05    0.33
Q20   1   0.6078  0.6019 -0.0560  11.00000  0.05    0.33
;
