# Supplementary material for: 2-Bromo-1-[1-(4-bromo­phen­yl)-5-methyl-1H-1,2,3-triazol-4-yl]ethanone
Source: Acta Crystallogr Sect E Struct Rep Online. 2014 Jun 25;70(Pt 7):o818. doi: 10.1107/S1600536814014603 (PMC4120528; doi:10.1107/S1600536814014603)
Supplement: Supplementary file 2 [file e-70-0o818-Isup2.hkl]

# 
# h,k,l, Fc-squared, Fo-squared, sigma(Fo-squared) and status flag 
# 
data_I
_shelx_title ' Bun20 in Pn' 
_shelx_refln_list_code          4 
_shelx_F_calc_maximum      335.56 
_exptl_crystal_F_000       696.00 
_reflns_d_resolution_high  0.7107 
 
loop_ 
 _symmetry_equiv_pos_as_xyz 
 'x, y, z' 
 'x+1/2, -y, z+1/2' 
 
_cell_length_a     3.9699 
_cell_length_b    19.4369 
_cell_length_c    15.4020 
_cell_angle_alpha  90.000 
_cell_angle_beta   90.908 
_cell_angle_gamma  90.000 
 
_shelx_F_squared_multiplier     1.000 
 
loop_ 
 _refln_index_h 
 _refln_index_k 
 _refln_index_l 
 _refln_F_squared_calc 
 _refln_F_squared_meas 
 _refln_F_squared_sigma 
 _refln_observed_status 
  -1   0 -21      848.51      863.48     53.62 o 
   1   0 -21      508.50      512.72     42.45 o 
  -1   1 -21       95.07      120.19     15.01 o 
   0   1 -21      135.37      134.05     15.74 o 
   1   1 -21       97.53       96.46     15.80 o 
  -1   2 -21        0.06        7.37     11.77 o 
   0   2 -21      196.05      143.95     16.97 o 
   1   2 -21        4.99        0.00     12.56 o 
  -1   3 -21       47.49       55.78     13.36 o 
   0   3 -21      111.56       99.72     14.95 o 
   1   3 -21       88.44       91.96     14.95 o 
  -1   4 -21      636.94      646.11     34.63 o 
   0   4 -21        1.00        3.24     12.07 o 
   1   4 -21      376.12      412.74     26.82 o 
   0   5 -21      292.08      276.00     20.83 o 
   1   5 -21      108.02      110.26     15.74 o 
   0   6 -21      265.40      247.42     28.48 o 
  -2   0 -20       15.37       18.99     15.64 o 
   0   0 -20       24.07       22.34     16.76 o 
   2   0 -20      144.76      135.16     23.46 o 
  -2   1 -20      294.62      305.88     22.12 o 
  -1   1 -20       40.37       30.45     12.22 o 
   0   1 -20     1065.27      930.10     44.62 o 
   1   1 -20       69.74       67.70     14.22 o 
   2   1 -20      456.44      475.01     26.86 o 
  -2   2 -20       36.19       42.02     12.22 o 
  -1   2 -20      295.96      300.95     20.92 o 
   0   2 -20       43.89       58.75     13.36 o 
   1   2 -20      168.40      188.03     24.02 o 
   2   2 -20       31.36       48.61     13.81 o 
  -1   3 -20       36.46       39.24     12.56 o 
   0   3 -20     1098.26     1007.30     56.97 o 
   1   3 -20      100.66      111.70     15.39 o 
   2   3 -20      428.68      423.32     29.60 o 
  -1   4 -20       32.21       28.50     12.22 o 
   0   4 -20       25.72        3.00     11.43 o 
   1   4 -20       29.98       25.13     12.56 o 
   2   4 -20       68.23       65.72     14.95 o 
  -1   5 -20       99.07       97.24     14.47 o 
   0   5 -20      891.10      890.99     41.84 o 
   1   5 -20       94.69       93.32     14.47 o 
  -1   6 -20      304.31      305.21     21.28 o 
   0   6 -20        2.21       13.75     11.27 o 
   1   6 -20      150.35      149.28     22.90 o 
  -1   7 -20       67.41       54.34     12.87 o 
   0   7 -20      782.05      759.59     51.38 o 
   1   7 -20      173.95      172.91     25.13 o 
  -1   8 -20       58.57       57.81     12.59 o 
   0   8 -20       16.33       12.59     11.54 o 
   1   8 -20       71.21       73.75     18.43 o 
  -1   9 -20      155.83      142.01     16.36 o 
   0   9 -20      473.45      527.79     28.63 o 
   1   9 -20      157.70      172.12     22.34 o 
   0  10 -20       83.93       99.43     17.31 o 
  -1   0 -19       62.33       69.26     16.76 o 
   1   0 -19      193.98      186.55     24.58 o 
  -2   1 -19      704.01      720.03     33.96 o 
  -1   1 -19        0.12        1.53     10.64 o 
   0   1 -19     1262.56     1129.66     52.13 o 
   1   1 -19       97.63       76.55     13.81 o 
   2   1 -19      730.78      761.37     37.51 o 
  -2   2 -19      626.68      579.17     31.19 o 
  -1   2 -19       12.32       10.63     10.64 o 
   0   2 -19      464.40      440.62     34.63 o 
   1   2 -19       10.34       15.08     11.85 o 
   2   2 -19      105.81      126.38     15.39 o 
  -2   3 -19      483.41      499.99     26.45 o 
  -1   3 -19        1.42        7.74     10.97 o 
   0   3 -19      965.75      830.60     39.88 o 
   1   3 -19       65.14       69.26     13.01 o 
   2   3 -19      487.65      541.95     29.98 o 
  -2   4 -19      102.75      116.93     14.15 o 
  -1   4 -19      112.61      117.31     18.99 o 
   0   4 -19       24.49       32.32     11.77 o 
   1   4 -19      288.58      268.22     20.49 o 
   2   4 -19       76.38       91.96     14.95 o 
  -2   5 -19      694.62      742.21     35.14 o 
  -1   5 -19      116.94      134.95     14.95 o 
   0   5 -19     1111.68      980.71     72.61 o 
   1   5 -19       73.77       84.20     14.47 o 
   2   5 -19      879.67      905.60     54.74 o 
  -2   6 -19      617.70      596.35     31.57 o 
  -1   6 -19       35.44       40.72     12.07 o 
   0   6 -19      162.76      127.96     16.76 o 
   1   6 -19       45.72       39.50     12.87 o 
   2   6 -19      120.84      158.89     16.09 o 
  -2   7 -19      301.39      356.18     21.62 o 
  -1   7 -19        0.60       14.48     12.85 o 
   0   7 -19      397.88      380.57     23.85 o 
   1   7 -19       56.20       43.43     13.15 o 
   2   7 -19      387.96      425.61     25.92 o 
  -2   8 -19       48.73       53.77     12.87 o 
  -1   8 -19       95.67      102.09     13.96 o 
   0   8 -19       23.96       31.55     12.85 o 
   1   8 -19      233.46      232.82     19.05 o 
   2   8 -19       58.54       49.15     14.52 o 
  -1   9 -19      143.73      137.21     14.76 o 
   0   9 -19     1214.48     1187.51     52.85 o 
   1   9 -19       92.86       82.40     14.22 o 
   2   9 -19      580.35      612.68     51.38 o 
  -1  10 -19       61.37       65.63     12.87 o 
   0  10 -19       75.22       69.73     16.76 o 
   1  10 -19       52.16       45.85     12.59 o 
  -1  11 -19       26.82       27.93     17.31 o 
   0  11 -19      289.70      318.37     45.24 o 
   1  11 -19      111.05       96.51     15.27 o 
  -1  12 -19       23.95       19.42     11.77 o 
   0  12 -19      103.70      118.22     15.64 o 
   1  12 -19      102.25       96.82     14.45 o 
   0  13 -19      903.07      940.37     44.50 o 
  -2   0 -18      818.33      758.47     51.38 o 
   0   0 -18     1096.22     1026.57     67.02 o 
   2   0 -18      372.93      407.72     34.63 o 
  -3   1 -18      161.99      205.54     23.46 o 
  -2   1 -18      115.01      117.85     14.22 o 
  -1   1 -18      762.76      794.18     37.51 o 
   0   1 -18      552.48      510.38     27.65 o 
   1   1 -18      723.40      721.12     34.35 o 
   2   1 -18      235.45      210.52     17.76 o 
   3   1 -18       74.79       79.90     13.81 o 
  -3   2 -18      176.20      212.24     23.46 o 
  -2   2 -18       12.42       18.87     10.64 o 
  -1   2 -18      976.78      976.10     43.04 o 
   0   2 -18       18.61       16.41     11.43 o 
   1   2 -18     1701.92     1498.64     69.26 o 
   2   2 -18       19.20       21.08     12.56 o 
   3   2 -18      747.68      892.52     56.97 o 
  -2   3 -18      145.66      181.40     15.39 o 
  -1   3 -18      621.02      590.28     31.19 o 
   0   3 -18      465.67      464.08     25.66 o 
   1   3 -18      645.14      599.13     29.98 o 
   2   3 -18      172.02      178.20     17.32 o 
   3   3 -18       59.26       53.62     20.11 o 
  -2   4 -18      606.45      607.13     30.02 o 
  -1   4 -18       51.14       50.02     11.77 o 
   0   4 -18      941.50      966.25     60.32 o 
   1   4 -18       39.85       49.45     12.87 o 
   2   4 -18      235.57      249.00     36.30 o 
   3   4 -18       32.29       42.45     21.22 o 
  -2   5 -18      163.63      179.96     15.74 o 
  -1   5 -18      503.29      506.83     27.97 o 
   0   5 -18      638.92      571.50     30.77 o 
   1   5 -18      466.25      466.80     25.13 o 
   2   5 -18      219.74      215.98     18.45 o 
   3   5 -18       80.59       94.95     23.46 o 
  -2   6 -18      122.76      129.37     14.15 o 
  -1   6 -18      719.41      663.42     31.57 o 
   0   6 -18      173.97      180.07     26.25 o 
   1   6 -18     1206.61     1106.70     54.07 o 
   2   6 -18      170.51      152.41     16.76 o 
  -2   7 -18       67.91       70.84     12.87 o 
  -1   7 -18      297.11      306.91     20.83 o 
   0   7 -18      277.42      304.77     20.83 o 
   1   7 -18      320.54      312.99     39.10 o 
   2   7 -18       71.41       74.08     13.63 o 
  -2   8 -18      374.81      348.87     26.81 o 
  -1   8 -18      152.34      145.90     15.27 o 
   0   8 -18      483.82      508.36     27.51 o 
   1   8 -18      146.17      152.69     15.83 o 
   2   8 -18      128.79      134.07     16.36 o 
  -2   9 -18      179.96      205.54     23.46 o 
  -1   9 -18      375.03      351.29     34.07 o 
   0   9 -18      383.63      384.63     23.85 o 
   1   9 -18      366.97      340.70     23.05 o 
   2   9 -18      256.87      217.43     18.76 o 
  -2  10 -18      162.44      185.43     22.34 o 
  -1  10 -18      536.41      575.13     27.83 o 
   0  10 -18      211.33      212.57     18.25 o 
   1  10 -18      905.72      878.00     56.97 o 
   2  10 -18      257.46      234.58     25.69 o 
  -2  11 -18       26.75       39.27     12.59 o 
  -1  11 -18      312.81      352.29     19.01 o 
   0  11 -18      186.92      177.78     18.43 o 
   1  11 -18      240.50      275.59     51.38 o 
   2  11 -18       37.55       34.63     16.76 o 
  -1  12 -18      270.48      263.70     16.76 o 
   0  12 -18      116.94      100.63     12.14 o 
   1  12 -18      276.99      262.70     28.48 o 
  -1  13 -18      148.57      160.59     14.44 o 
   0  13 -18      265.67      280.79     25.90 o 
   1  13 -18      195.85      205.21     17.45 o 
  -1  14 -18      247.10      254.03     17.08 o 
   0  14 -18      148.55      144.11     14.74 o 
   1  14 -18      493.64      481.43     20.99 o 
   0  15 -18       57.30       63.55     11.11 o 
  -3   0 -17        0.01       30.16     14.52 o 
  -1   0 -17      628.96      603.21     43.56 o 
   1   0 -17     1455.82     1302.48     78.19 o 
   3   0 -17      267.34      292.67     30.16 o 
  -3   1 -17      406.98      405.49     33.51 o 
  -2   1 -17      112.91      110.77     12.64 o 
  -1   1 -17     2064.25     1943.09     82.15 o 
   0   1 -17       17.94        9.49     10.27 o 
   1   1 -17     1751.58     1694.36     69.11 o 
   2   1 -17      234.27      221.06     17.76 o 
   3   1 -17      229.34      248.67     18.91 o 
  -3   2 -17       19.99       29.04     14.52 o 
  -2   2 -17      131.60      130.11     13.81 o 
  -1   2 -17       13.43       12.20     10.18 o 
   0   2 -17       98.03      100.93     13.01 o 
   1   2 -17       23.91       44.39     12.22 o 
   2   2 -17      251.09      274.32     19.24 o 
   3   2 -17        9.01       10.05     17.87 o 
  -3   3 -17      673.98      682.52     46.92 o 
  -2   3 -17      123.62      129.14     13.43 o 
  -1   3 -17     3007.37     2831.76    153.59 o 
   0   3 -17       57.84       58.03     11.43 o 
   1   3 -17     2510.08     2337.26     95.56 o 
   2   3 -17      187.76      181.31     17.32 o 
   3   3 -17      352.26      379.80     34.63 o 
  -3   4 -17       26.02       48.03     15.64 o 
  -2   4 -17       36.15       52.44     10.64 o 
  -1   4 -17      575.87      565.80     28.82 o 
   0   4 -17       59.54       48.35     10.97 o 
   1   4 -17     1315.66     1228.81     55.85 o 
   2   4 -17       17.30       32.90     12.07 o 
   3   4 -17      408.56      485.92     40.21 o 
  -3   5 -17      157.79      160.85     21.22 o 
  -2   5 -17      220.60      215.49     16.18 o 
  -1   5 -17     1374.14     1275.23     57.26 o 
   0   5 -17      206.61      211.63     17.16 o 
   1   5 -17     1080.52     1093.80     48.53 o 
   2   5 -17      354.27      315.81     21.95 o 
   3   5 -17       54.01       53.62     21.22 o 
  -3   6 -17       36.02       43.56     15.64 o 
  -2   6 -17       62.19       58.38     11.77 o 
  -1   6 -17       67.96       74.87     12.85 o 
   0   6 -17       29.59       39.51     11.54 o 
   1   6 -17       90.48       78.30     13.15 o 
   2   6 -17      178.38      187.32     17.31 o 
   3   6 -17        7.11        7.96     12.34 o 
  -3   7 -17      453.87      473.63     35.75 o 
  -2   7 -17      120.07      154.40     14.95 o 
  -1   7 -17     2258.82     2147.26     85.70 o 
   0   7 -17      107.32      131.56     14.47 o 
   1   7 -17     1819.13     1605.79    134.60 o 
   2   7 -17      245.35      216.16     17.71 o 
   3   7 -17      269.93      283.66     30.16 o 
  -2   8 -17        7.40       22.98      9.03 o 
  -1   8 -17      441.37      461.55     24.00 o 
   0   8 -17       11.56        9.40     10.95 o 
   1   8 -17      953.72      839.05     71.49 o 
   2   8 -17        8.16        7.09     10.95 o 
   3   8 -17      396.89      422.24     35.75 o 
  -2   9 -17      164.01      172.88     13.51 o 
  -1   9 -17      598.54      575.71     25.34 o 
   0   9 -17      350.22      347.08     18.34 o 
   1   9 -17      510.79      530.36     35.75 o 
   2   9 -17      222.45      224.53     24.58 o 
   3   9 -17       15.77       25.69     17.87 o 
  -2  10 -17      104.77      115.10     14.76 o 
  -1  10 -17      114.38      126.46     12.31 o 
   0  10 -17        0.31        0.00      8.78 o 
   1  10 -17       86.65      103.41     11.99 o 
   2  10 -17      174.49      157.50     20.11 o 
  -2  11 -17       88.81      115.65     15.03 o 
  -1  11 -17     1246.67     1257.09     43.38 o 
   0  11 -17      410.40      394.57     20.31 o 
   1  11 -17      900.34      869.03     48.03 o 
   2  11 -17       60.25       54.74     16.76 o 
  -2  12 -17        5.21        3.21     11.33 o 
  -1  12 -17      178.19      176.46     14.30 o 
   0  12 -17       18.70       17.33      9.62 o 
   1  12 -17      477.81      471.88     54.18 o 
   2  12 -17       46.20       69.17     14.45 o 
  -2  13 -17      168.77      207.03     26.25 o 
  -1  13 -17      195.32      202.29     15.61 o 
   0  13 -17      607.38      581.02     30.05 o 
   1  13 -17      198.76      213.49     22.90 o 
   2  13 -17      233.51      244.57     20.39 o 
  -1  14 -17       29.98       31.41     10.97 o 
   0  14 -17        7.08       18.51      9.75 o 
   1  14 -17       33.78       29.13      9.14 o 
   2  14 -17       79.75      108.31     15.83 o 
  -1  15 -17      874.08      870.16     33.45 o 
   0  15 -17      489.66      462.16     25.08 o 
   1  15 -17      599.10      595.34     25.93 o 
  -1  16 -17       63.25       79.25     12.04 o 
   0  16 -17      126.82      127.52     11.78 o 
   1  16 -17      211.32      222.29     14.65 o 
  -2   0 -16     1401.09     1426.47     82.66 o 
   0   0 -16     5174.03     4748.56    263.62 o 
   2   0 -16     2020.10     1947.01    117.29 o 
  -3   1 -16      371.11      401.02     31.28 o 
  -2   1 -16       68.39       92.43     11.85 o 
  -1   1 -16     1862.60     1789.58     71.48 o 
   0   1 -16      116.36       94.44     12.22 o 
   1   1 -16     1430.60     1330.91     58.84 o 
   2   1 -16      176.08      158.91     15.74 o 
   3   1 -16      235.29      282.19     20.04 o 
  -3   2 -16      431.41      436.77     33.51 o 
  -2   2 -16       51.67       44.05     10.64 o 
  -1   2 -16      236.42      193.79     17.87 o 
   0   2 -16       28.60       26.81     10.27 o 
   1   2 -16      321.58      293.40     19.70 o 
   2   2 -16       30.88       37.61     11.77 o 
   3   2 -16      407.55      462.99     25.59 o 
  -3   3 -16      381.94      432.30     32.39 o 
  -2   3 -16       28.12       35.31     10.27 o 
  -1   3 -16     1580.60     1508.45     62.40 o 
   0   3 -16       66.98       69.20     12.22 o 
   1   3 -16     1110.60     1133.27     50.94 o 
   2   3 -16      310.71      311.79     20.83 o 
   3   3 -16      205.63      193.25     25.69 o 
  -3   4 -16        8.20       29.04     14.52 o 
  -2   4 -16      773.19      830.12     36.72 o 
  -1   4 -16       23.36       32.65     11.17 o 
   0   4 -16     2832.85     2619.42    104.25 o 
   1   4 -16       39.92       41.29     12.85 o 
   2   4 -16     1404.50     1394.02     60.42 o 
   3   4 -16       20.22       21.22     17.87 o 
  -3   5 -16      440.58      480.33     34.63 o 
  -2   5 -16       56.85       57.51     10.97 o 
  -1   5 -16     1386.10     1366.17     57.26 o 
   0   5 -16       51.46       57.91     21.22 o 
   1   5 -16     1290.13     1213.38     51.70 o 
   2   5 -16       64.39       64.13     12.56 o 
   3   5 -16      327.70      368.63     34.63 o 
  -3   6 -16      288.97      296.22     19.75 o 
  -2   6 -16      234.44      225.33     13.46 o 
  -1   6 -16      134.02      134.95     11.38 o 
   0   6 -16      169.76      153.48     14.95 o 
   1   6 -16      152.94      158.99     15.27 o 
   2   6 -16      118.91      131.70     15.64 o 
   3   6 -16      206.27      212.24     24.58 o 
  -3   7 -16      274.54      265.41     25.13 o 
  -2   7 -16      115.76      137.81     11.77 o 
  -1   7 -16      908.42      938.06     34.39 o 
   0   7 -16      186.95      167.62     13.04 o 
   1   7 -16      773.45      746.43     54.18 o 
   2   7 -16      602.27      546.24     36.86 o 
   3   7 -16      124.88      144.10     21.22 o 
  -3   8 -16        2.76        3.83     10.97 o 
  -2   8 -16      348.76      386.89     18.27 o 
  -1   8 -16      357.17      353.38     17.60 o 
   0   8 -16     1391.81     1330.54     47.28 o 
   1   8 -16      308.38      291.98     18.27 o 
   2   8 -16      659.49      665.76     44.68 o 
   3   8 -16       17.32       21.22     15.64 o 
  -3   9 -16      473.11      488.26     26.03 o 
  -2   9 -16      211.06      215.73     14.55 o 
  -1   9 -16     1406.29     1339.37     66.09 o 
   0   9 -16      337.36      328.57     17.69 o 
   1   9 -16     1201.25     1208.29     51.70 o 
   2   9 -16       54.22       62.90     12.18 o 
   3   9 -16      377.81      378.68     35.75 o 
  -3  10 -16      175.11      193.74     17.65 o 
  -2  10 -16      172.23      186.04     16.53 o 
  -1  10 -16      163.91      162.93     13.31 o 
   0  10 -16       85.05       72.47     10.67 o 
   1  10 -16      177.40      182.42     15.83 o 
   2  10 -16       56.82       65.30     12.81 o 
   3  10 -16      177.44      228.99     26.81 o 
  -2  11 -16       83.32      108.49     14.22 o 
  -1  11 -16      656.82      658.23     27.04 o 
   0  11 -16      320.62      260.35     16.22 o 
   1  11 -16      446.06      460.04     25.92 o 
   2  11 -16      383.79      387.66     24.65 o 
   3  11 -16       39.18       57.45     14.67 o 
  -2  12 -16      275.84      303.61     19.85 o 
  -1  12 -16      387.70      378.95     19.54 o 
   0  12 -16     1133.70     1060.11     39.95 o 
   1  12 -16      376.98      376.64     22.74 o 
   2  12 -16      384.08      398.77     26.24 o 
  -2  13 -16      377.76      383.80     23.85 o 
  -1  13 -16      989.70      924.96     35.19 o 
   0  13 -16      194.78      263.80     19.58 o 
   1  13 -16      863.47      842.72     39.74 o 
   2  13 -16      203.50      191.82     18.52 o 
  -2  14 -16      160.86      170.54     17.36 o 
  -1  14 -16       36.16       41.18     10.81 o 
   0  14 -16       89.36       67.81     13.19 o 
   1  14 -16       89.53      105.54     10.84 o 
   2  14 -16       52.38       53.51     13.63 o 
  -2  15 -16       77.58       80.61     14.21 o 
  -1  15 -16      210.22      211.20     16.61 o 
   0  15 -16      103.11       92.80     13.96 o 
   1  15 -16       97.77      101.37     11.13 o 
   2  15 -16      248.24      254.93     21.74 o 
  -1  16 -16      327.10      315.25     19.20 o 
   0  16 -16      318.40      336.97     16.98 o 
   1  16 -16      337.32      345.02     18.06 o 
  -1  17 -16      327.78      321.64     22.81 o 
   0  17 -16      266.68      259.64     45.24 o 
   1  17 -16      397.71      404.52     19.71 o 
   0  18 -16      156.01      140.85     26.81 o 
  -3   0 -15      763.26      796.45     49.15 o 
  -1   0 -15       51.57       60.32     15.64 o 
   1   0 -15       70.63       62.55     15.64 o 
   3   0 -15      783.64      840.02     54.74 o 
  -3   1 -15      203.64      202.19     23.46 o 
  -2   1 -15      333.79      327.90     20.13 o 
  -1   1 -15      136.74      151.35     13.81 o 
   0   1 -15      597.53      561.67     42.45 o 
   1   1 -15      127.96      120.02     13.01 o 
   2   1 -15        9.55       26.73     11.43 o 
   3   1 -15       81.03       82.07     13.01 o 
   4   1 -15      149.83      134.05     20.11 o 
  -3   2 -15       10.60        7.82     13.40 o 
  -2   2 -15     2706.92     2706.16    107.82 o 
  -1   2 -15      148.85      138.55     13.01 o 
   0   2 -15     5141.89     4751.52    301.04 o 
   1   2 -15      117.01      103.27     13.01 o 
   2   2 -15     4298.60     4177.22    169.43 o 
   3   2 -15        6.73        9.98     11.27 o 
   4   2 -15      354.84      301.60     27.93 o 
  -3   3 -15      234.36      237.81     16.97 o 
  -2   3 -15      625.88      597.03     24.29 o 
  -1   3 -15      133.05      122.07     13.01 o 
   0   3 -15      736.47      683.98     33.56 o 
   1   3 -15      208.74      196.22     15.39 o 
   2   3 -15       99.98      124.20     14.15 o 
   3   3 -15      108.43       92.71     21.22 o 
   4   3 -15       13.23       30.16     15.64 o 
  -3   4 -15      730.48      718.76     32.77 o 
  -2   4 -15        2.92        5.86      7.23 o 
  -1   4 -15      214.51      218.33     12.87 o 
   0   4 -15      196.86      190.51     18.43 o 
   1   4 -15      346.43      293.85     19.70 o 
   2   4 -15        2.56        8.07     10.47 o 
   3   4 -15      750.96      770.76     54.74 o 
   4   4 -15        9.22        7.82     14.52 o 
  -3   5 -15      130.18      143.28     14.15 o 
  -2   5 -15      314.23      313.26     16.18 o 
  -1   5 -15      621.63      586.06     24.32 o 
   0   5 -15      785.63      781.58     39.94 o 
   1   5 -15      423.04      405.00     23.21 o 
   2   5 -15       19.56       24.58     14.52 o 
  -3   6 -15       65.33       65.15     18.99 o 
  -2   6 -15     2393.79     2496.48     77.17 o 
  -1   6 -15      269.15      267.07     13.94 o 
   0   6 -15     7413.01     6960.22    223.82 o 
   1   6 -15      255.23      237.34     15.20 o 
   2   6 -15     3335.97     3384.65    195.48 o 
   3   6 -15      103.49       98.30     18.99 o 
  -3   7 -15      115.03      109.15     13.36 o 
  -2   7 -15      376.06      355.24     17.17 o 
  -1   7 -15      137.56      155.84     11.57 o 
   0   7 -15      649.76      661.69     26.19 o 
   1   7 -15      127.43      122.23     13.96 o 
   2   7 -15       38.61       40.51     11.54 o 
   3   7 -15       33.64       50.27     16.76 o 
  -3   8 -15      431.74      412.23     24.08 o 
  -2   8 -15      186.06      196.64     13.51 o 
  -1   8 -15      213.61      210.51     13.45 o 
   0   8 -15      198.63      197.23     13.78 o 
   1   8 -15      363.79      353.01     21.45 o 
   2   8 -15      169.78      196.95     16.53 o 
   3   8 -15      447.91      439.29     26.72 o 
  -3   9 -15      157.11      164.26     15.56 o 
  -2   9 -15      421.07      431.92     19.97 o 
  -1   9 -15      279.45      294.49     16.58 o 
   0   9 -15      544.49      527.45     24.01 o 
   1   9 -15      251.01      253.12     18.25 o 
   2   9 -15       86.13       93.24     13.63 o 
   3   9 -15       19.71       31.37     16.20 o 
  -3  10 -15      142.11      174.78     18.99 o 
  -2  10 -15     1054.51     1111.18     48.95 o 
  -1  10 -15      360.53      379.52     19.68 o 
   0  10 -15     3942.22     3729.56    120.81 o 
   1  10 -15      590.58      534.08     27.51 o 
   2  10 -15     1924.90     1971.49    139.63 o 
   3  10 -15      219.82      238.94     21.20 o 
  -3  11 -15      144.89      143.90     15.56 o 
  -2  11 -15      147.22      200.78     35.75 o 
  -1  11 -15       38.66       36.29      9.62 o 
   0  11 -15      258.89      274.88     23.46 o 
   1  11 -15       50.92       61.11     11.98 o 
   2  11 -15        7.63       25.69     12.59 o 
   3  11 -15       60.21       68.76     14.87 o 
  -3  12 -15      261.27      264.89     19.85 o 
  -2  12 -15      596.85      564.29     29.42 o 
  -1  12 -15       95.34       93.43     11.49 o 
   0  12 -15      359.60      345.01     32.95 o 
   1  12 -15      152.69      145.58     15.27 o 
   2  12 -15      522.42      519.55     29.42 o 
   3  12 -15      258.91      265.05     22.26 o 
  -2  13 -15      245.31      254.24     20.39 o 
  -1  13 -15      164.87      182.90     14.43 o 
   0  13 -15      253.04      263.30     25.13 o 
   1  13 -15      103.14      115.51     21.78 o 
   2  13 -15       20.19       34.63     13.40 o 
   3  13 -15       17.99       19.61     14.03 o 
  -2  14 -15      367.72      392.81     25.74 o 
  -1  14 -15      714.89      712.56     29.75 o 
   0  14 -15     1325.61     1322.61     55.93 o 
   1  14 -15      867.88      847.02     31.93 o 
   2  14 -15      839.68      865.75     40.07 o 
  -2  15 -15      141.25      158.25     16.53 o 
  -1  15 -15       18.46       18.10     10.41 o 
   0  15 -15       69.67       75.72     10.08 o 
   1  15 -15       69.70       69.74      9.91 o 
   2  15 -15        8.53       16.53     13.01 o 
  -2  16 -15      237.17      210.21     18.99 o 
  -1  16 -15       64.90       64.20     11.46 o 
   0  16 -15      155.48      169.93     12.67 o 
   1  16 -15      112.00      137.58     11.74 o 
   2  16 -15      183.36      208.62     19.00 o 
  -1  17 -15      395.76      388.83     20.36 o 
   0  17 -15      190.29      213.46     14.26 o 
   1  17 -15      141.27      162.96     12.82 o 
   2  17 -15       11.63       20.75     13.40 o 
  -1  18 -15      578.70      580.76     31.33 o 
   0  18 -15      701.16      731.97     35.78 o 
   1  18 -15      674.85      730.57     28.04 o 
  -1  19 -15       34.48       40.88     13.01 o 
   0  19 -15        8.25        1.08     11.33 o 
   1  19 -15       54.59       61.59     13.63 o 
  -2   0 -14     1176.43     1254.44     75.96 o 
   0   0 -14     4943.42     4196.74    245.75 o 
   2   0 -14     2412.95     2616.12    132.93 o 
   4   0 -14      325.43      273.68     25.69 o 
  -4   1 -14      409.69      430.06     32.39 o 
  -3   1 -14        3.37       14.49      7.29 o 
  -2   1 -14     1837.31     1789.74     56.52 o 
  -1   1 -14      284.19      279.37     18.96 o 
   0   1 -14     1349.27     1285.43     56.47 o 
   1   1 -14      657.67      655.13     49.71 o 
   2   1 -14      589.79      645.06     31.98 o 
   3   1 -14      213.11      240.25     17.32 o 
   4   1 -14      147.99      111.70     18.99 o 
  -4   2 -14        7.52       13.40     15.64 o 
  -3   2 -14       29.91       35.92      9.85 o 
  -2   2 -14       30.46       28.44      7.78 o 
  -1   2 -14      754.21      712.15     30.68 o 
   0   2 -14       17.18       11.73      8.69 o 
   1   2 -14     1193.50     1053.99     46.99 o 
   2   2 -14       10.28       16.67     10.18 o 
   3   2 -14      362.51      365.27     29.04 o 
   4   2 -14        0.78        0.00     14.52 o 
  -4   3 -14      489.50      532.83     37.98 o 
  -3   3 -14       67.80       70.98     11.43 o 
  -2   3 -14     1968.67     1984.75     64.49 o 
  -1   3 -14      591.99      533.92     21.33 o 
   0   3 -14     1269.56     1328.38     43.85 o 
   1   3 -14     1118.43      960.53     67.58 o 
   2   3 -14      823.60      780.79     36.31 o 
   3   3 -14      140.87      153.04     22.34 o 
   4   3 -14      213.71      191.01     23.46 o 
  -4   4 -14      169.22      188.78     22.34 o 
  -3   4 -14       40.45       52.87     10.97 o 
  -2   4 -14      866.36      888.24     33.52 o 
  -1   4 -14       18.29       27.64      7.29 o 
   0   4 -14     4625.85     4712.40    178.87 o 
   1   4 -14       63.18       82.31     10.00 o 
   2   4 -14     2171.48     2130.99     89.36 o 
   4   4 -14      356.76      329.53     31.28 o 
  -4   5 -14      186.39      184.31     23.46 o 
  -3   5 -14      213.62      243.02     17.38 o 
  -2   5 -14     1027.58      989.79     33.96 o 
  -1   5 -14      777.00      767.31     29.01 o 
   0   5 -14      399.60      436.33     18.87 o 
   1   5 -14     1366.53     1268.47     42.77 o 
   2   5 -14      296.63      308.95     20.65 o 
   3   5 -14      547.22      548.19     38.54 o 
   4   5 -14       26.87       36.86     15.64 o 
  -4   6 -14        2.50       17.87     16.76 o 
  -3   6 -14       21.05       52.80     11.43 o 
  -2   6 -14       36.80       44.93      8.53 o 
  -1   6 -14      974.49      979.44     34.39 o 
   0   6 -14       14.08       22.31      8.22 o 
   1   6 -14     1387.79     1282.89     54.86 o 
   2   6 -14       10.31       11.56     10.95 o 
   3   6 -14      138.73      146.19     16.36 o 
   4   6 -14        1.58       14.52     16.76 o 
  -3   7 -14       61.90       72.53     11.77 o 
  -2   7 -14     1374.94     1403.09     47.08 o 
  -1   7 -14       81.86       82.78      9.53 o 
   0   7 -14     1627.40     1645.95     55.23 o 
   1   7 -14      291.69      266.42     17.71 o 
   2   7 -14      573.69      537.73     29.24 o 
   3   7 -14       88.16       96.08     20.11 o 
   4   7 -14      118.32      125.12     17.31 o 
  -3   8 -14       44.40       58.72     11.77 o 
  -2   8 -14      671.44      718.57     27.30 o 
  -1   8 -14      102.20      120.28     10.67 o 
   0   8 -14     3342.08     3112.37    101.46 o 
   1   8 -14      143.57      152.74     15.03 o 
   2   8 -14     1717.14     1692.36    127.34 o 
   3   8 -14      127.26      156.64     17.45 o 
  -3   9 -14      549.28      551.88     27.65 o 
  -2   9 -14      650.55      677.30     25.80 o 
  -1   9 -14     1991.01     1943.20     62.97 o 
   0   9 -14      232.22      263.27     17.71 o 
   1   9 -14     2444.89     2306.45     96.74 o 
   2   9 -14      162.71      175.60     16.07 o 
   3   9 -14      737.89      734.10     64.23 o 
  -3  10 -14      119.06      164.77     16.06 o 
  -2  10 -14       41.30       54.99     11.77 o 
  -1  10 -14      379.01      402.34     29.18 o 
   0  10 -14       15.66       26.73     10.32 o 
   1  10 -14      501.07      482.08     26.03 o 
   2  10 -14       27.04       29.73      8.71 o 
   3  10 -14      265.83      290.01     24.02 o 
  -3  11 -14      159.02      157.98     16.06 o 
  -2  11 -14     1020.05      985.28     43.83 o 
  -1  11 -14      540.58      540.56     23.45 o 
   0  11 -14     2077.84     2042.17     84.47 o 
   1  11 -14      181.08      213.84     20.11 o 
   2  11 -14      382.28      407.18     19.76 o 
   3  11 -14        1.26       19.44     13.01 o 
  -3  12 -14       68.58       88.10     13.40 o 
  -2  12 -14      811.79      831.26     38.25 o 
  -1  12 -14       55.07       59.61     11.94 o 
   0  12 -14     1380.12     1411.54     78.75 o 
   1  12 -14      103.94      103.53     13.84 o 
   2  12 -14     1485.13     1493.10     65.43 o 
   3  12 -14      188.87      183.74     19.58 o 
  -3  13 -14      106.08      116.84     15.03 o 
  -2  13 -14      198.34      202.91     17.95 o 
  -1  13 -14      497.05      501.68     22.12 o 
   0  13 -14      269.06      280.01     20.39 o 
   1  13 -14      670.36      672.13     26.91 o 
   2  13 -14        9.02       18.82     12.59 o 
   3  13 -14      274.71      302.12     22.72 o 
  -3  14 -14      100.61      130.46     15.70 o 
  -2  14 -14      133.94      126.40     15.50 o 
  -1  14 -14      355.00      353.14     18.54 o 
   0  14 -14        9.85       21.22     11.15 o 
   1  14 -14      250.72      272.62     15.85 o 
   2  14 -14       43.03       47.59     13.01 o 
   3  14 -14      188.88      202.32     35.19 o 
  -2  15 -14      756.88      719.76     36.57 o 
  -1  15 -14      456.83      437.04     21.59 o 
   0  15 -14     1045.68     1055.28     37.51 o 
   1  15 -14      304.96      297.51     16.23 o 
   2  15 -14      380.67      373.23     24.42 o 
   3  15 -14        4.69        0.00     13.36 o 
  -2  16 -14      472.69      483.14     28.14 o 
  -1  16 -14       73.27       88.36     13.84 o 
   0  16 -14      696.74      696.02     27.15 o 
   1  16 -14      123.93      135.49     12.16 o 
   2  16 -14      886.32      903.16     42.78 o 
  -2  17 -14       12.20       18.18     12.64 o 
  -1  17 -14      115.32      119.26     15.50 o 
   0  17 -14       26.94       34.42      9.01 o 
   1  17 -14      215.01      190.87     13.22 o 
   2  17 -14       57.18       66.61     15.27 o 
  -2  18 -14       58.94       72.65     14.21 o 
  -1  18 -14      292.43      307.61     35.75 o 
   0  18 -14       96.25      109.93     14.67 o 
   1  18 -14      274.08      288.18     16.23 o 
   2  18 -14        9.80        0.37     12.59 o 
  -1  19 -14      137.49      144.29     20.67 o 
   0  19 -14      422.72      449.21     26.03 o 
   1  19 -14       98.36       96.89     14.22 o 
  -1  20 -14       55.20       66.28     13.84 o 
   0  20 -14      555.72      541.08     30.22 o 
   1  20 -14       86.77       91.33     15.03 o 
  -3   0 -13     1878.97     2020.57     80.56 o 
  -1   0 -13     5331.16     5609.96    338.47 o 
   1   0 -13     4754.37     4333.02    259.15 o 
   3   0 -13     1716.76     1939.19    105.00 o 
  -4   1 -13      203.10      201.20     15.80 o 
  -3   1 -13      127.40      160.11      9.63 o 
  -2   1 -13      664.69      683.93     23.15 o 
  -1   1 -13      271.26      256.92     21.22 o 
   0   1 -13     1488.07     1396.03     63.26 o 
   1   1 -13      710.46      644.71     34.35 o 
   2   1 -13      364.23      390.91     25.13 o 
   3   1 -13      971.03     1080.77     45.41 o 
   4   1 -13      165.64      188.78     22.34 o 
  -4   2 -13      440.01      461.34     35.75 o 
  -3   2 -13       18.32       33.99      8.15 o 
  -2   2 -13      175.78      203.30     11.38 o 
  -1   2 -13        6.12       14.24      6.64 o 
   0   2 -13       90.22      122.71     10.57 o 
   1   2 -13        2.04       12.68      8.25 o 
   2   2 -13      407.02      442.44     21.06 o 
   3   2 -13       24.36       46.12     10.64 o 
   4   2 -13      291.02      224.53     24.58 o 
  -4   3 -13      210.01      186.55     22.34 o 
  -3   3 -13      389.36      433.12     27.93 o 
  -2   3 -13      378.44      382.54     17.84 o 
  -1   3 -13      985.59      964.81     33.25 o 
   0   3 -13     1609.81     1492.28     52.90 o 
   1   3 -13     2050.07     1895.92     76.81 o 
   2   3 -13      112.84      135.09     13.15 o 
   3   3 -13     1132.86     1086.89     75.96 o 
   4   3 -13      104.89      101.65     18.99 o 
  -4   4 -13       11.81       21.22     15.64 o 
  -3   4 -13     1189.98     1219.12     52.52 o 
  -2   4 -13       37.53       40.64      7.74 o 
  -1   4 -13     4251.82     4176.07    124.04 o 
   0   4 -13       24.24       30.26      7.69 o 
   1   4 -13     3385.64     3295.03    112.86 o 
   2   4 -13       92.77       87.73     11.77 o 
   3   4 -13     1054.52     1048.91     65.91 o 
   4   4 -13       17.12       23.46     15.64 o 
  -4   5 -13      187.96      189.90     22.34 o 
  -3   5 -13        3.33       20.20      9.85 o 
  -2   5 -13     1640.00     1577.23     53.96 o 
  -1   5 -13       73.45       86.51      9.03 o 
   0   5 -13      931.68      877.47     53.85 o 
   1   5 -13       48.44       43.94     11.73 o 
   2   5 -13     1107.24     1047.76     44.94 o 
   3   5 -13      370.33      353.96     22.07 o 
   4   5 -13      183.48      180.51     25.13 o 
  -4   6 -13      409.54      451.29     34.63 o 
  -3   6 -13       61.93       63.60     11.77 o 
  -2   6 -13      280.90      292.75     14.39 o 
  -1   6 -13       16.41       19.72      7.39 o 
   0   6 -13      207.48      201.40     12.12 o 
   1   6 -13        1.31       17.20      9.29 o 
   2   6 -13      492.09      489.91     26.24 o 
   3   6 -13       18.41       19.18     11.54 o 
   4   6 -13      302.93      288.36     21.28 o 
  -4   7 -13       81.87       50.27     17.87 o 
  -3   7 -13       74.05      109.06     13.01 o 
  -2   7 -13      606.65      589.90     23.64 o 
  -1   7 -13      455.36      485.35     21.47 o 
   0   7 -13      564.00      562.63     34.31 o 
   1   7 -13     1162.98     1162.76     44.94 o 
   2   7 -13      105.45      133.34     21.78 o 
   3   7 -13      632.03      659.70     37.98 o 
   4   7 -13       48.93       34.28     13.67 o 
  -4   8 -13       86.98       93.83     20.11 o 
  -3   8 -13      770.85      796.61     36.33 o 
  -2   8 -13      709.37      716.67     27.07 o 
  -1   8 -13     3374.75     3426.08    103.18 o 
   0   8 -13     1161.65     1139.03     49.32 o 
   1   8 -13     2660.72     2689.27    125.67 o 
   2   8 -13      603.06      598.56     40.21 o 
   3   8 -13      591.41      601.87     40.77 o 
   4   8 -13       30.46       34.50     13.96 o 
  -4   9 -13      260.88      274.92     19.34 o 
  -3   9 -13       57.86       61.54     12.07 o 
  -2   9 -13     1064.32     1025.21     36.97 o 
  -1   9 -13       17.69       12.53      7.99 o 
   0   9 -13      582.04      575.54     28.30 o 
   1   9 -13      146.36      129.55     13.84 o 
   2   9 -13      756.76      741.99     48.59 o 
   3   9 -13      115.95      126.13     19.55 o 
   4   9 -13      275.26      295.55     21.95 o 
  -3  10 -13      103.73      122.05     13.96 o 
  -2  10 -13      154.13      173.87     15.56 o 
  -1  10 -13       20.33       19.24      8.50 o 
   0  10 -13      115.96      138.57     13.84 o 
   1  10 -13        1.18        7.65      9.47 o 
   2  10 -13      379.66      366.87     18.43 o 
   3  10 -13       46.62       37.18     13.40 o 
   4  10 -13      157.07      150.76     18.25 o 
  -3  11 -13       51.91       68.00     13.15 o 
  -2  11 -13      229.86      221.21     17.96 o 
  -1  11 -13      330.72      323.47     18.34 o 
   0  11 -13       17.67       21.14     10.13 o 
   1  11 -13      865.97      875.61     37.21 o 
   2  11 -13       18.76       20.32      8.33 o 
   3  11 -13      505.63      517.79     28.63 o 
  -3  12 -13      722.76      734.24     37.98 o 
  -2  12 -13      762.02      707.86     40.21 o 
  -1  12 -13     2312.04     2257.00     75.23 o 
   0  12 -13     1322.44     1342.69     57.60 o 
   1  12 -13     2338.64     2317.93     92.75 o 
   2  12 -13      682.07      644.82     43.01 o 
   3  12 -13      551.77      535.11     39.10 o 
  -3  13 -13       74.60       68.55     13.40 o 
  -2  13 -13      552.89      543.85     28.14 o 
  -1  13 -13       15.86       20.88      8.98 o 
   0  13 -13      816.53      817.76     38.16 o 
   1  13 -13      111.89      124.27     11.04 o 
   2  13 -13      448.20      402.09     38.54 o 
   3  13 -13       17.29       30.92     14.03 o 
  -3  14 -13       89.21      103.96     14.45 o 
  -2  14 -13      123.84      133.07     15.27 o 
  -1  14 -13       68.00       68.21     12.35 o 
   0  14 -13     1113.46     1141.19     50.04 o 
   1  14 -13       20.85       23.69      8.04 o 
   2  14 -13      244.77      224.43     19.58 o 
   3  14 -13       35.35       57.19     14.87 o 
  -3  15 -13      179.38      183.31     17.95 o 
  -2  15 -13       92.45       78.52     15.64 o 
  -1  15 -13      831.66      839.24     38.01 o 
   0  15 -13       28.28       32.78      8.34 o 
   1  15 -13     1229.61     1251.62     43.56 o 
   2  15 -13       63.58       68.43     13.63 o 
   3  15 -13      476.34      438.34     32.95 o 
  -2  16 -13      135.14      145.26     16.53 o 
  -1  16 -13     1050.41     1046.75     48.80 o 
   0  16 -13      397.26      413.95     19.50 o 
   1  16 -13     1167.48     1176.35     40.74 o 
   2  16 -13      163.31      185.37     17.95 o 
   3  16 -13      165.81      160.49     19.00 o 
  -2  17 -13      290.17      298.93     21.47 o 
  -1  17 -13       67.00       81.53     17.87 o 
   0  17 -13      439.39      446.77     20.15 o 
   1  17 -13        3.45        1.46      8.26 o 
   2  17 -13      269.46      252.10     20.63 o 
  -2  18 -13       53.18       62.08     25.13 o 
  -1  18 -13      124.98      121.66     15.50 o 
   0  18 -13      405.24      422.55     19.76 o 
   1  18 -13       66.91       62.34      9.94 o 
   2  18 -13      235.38      240.13     20.25 o 
  -2  19 -13       57.93       46.32     21.78 o 
  -1  19 -13      195.23      181.02     18.43 o 
   0  19 -13       20.54       37.88     12.18 o 
   1  19 -13      336.20      351.11     23.05 o 
   2  19 -13       83.54      106.49     16.09 o 
  -1  20 -13      460.00      476.22     27.63 o 
   0  20 -13      433.96      445.59     25.74 o 
   1  20 -13      410.62      453.47     26.54 o 
  -1  21 -13      173.56      163.23     27.37 o 
   0  21 -13      119.16      147.33     31.28 o 
   1  21 -13       75.95       84.81     14.22 o 
  -4   0 -12      732.57      812.09     51.38 o 
  -2   0 -12     2157.90     2201.37     90.03 o 
   0   0 -12      123.41      141.83      9.91 o 
   2   0 -12     3416.78     3286.78    124.79 o 
   4   0 -12      826.68      768.53     51.38 o 
  -4   1 -12       11.11       26.02     10.64 o 
  -3   1 -12      267.15      287.05     12.70 o 
  -2   1 -12       48.75       55.89      6.55 o 
  -1   1 -12      115.38      135.68      7.58 o 
   0   1 -12        1.13        2.48      5.26 o 
   1   1 -12       53.47       42.07      8.15 o 
   2   1 -12      136.53      150.04     11.17 o 
   3   1 -12      103.84      123.53     13.43 o 
   4   1 -12       64.67       56.97     15.64 o 
  -4   2 -12       63.89       83.85     12.22 o 
  -3   2 -12     1783.48     1834.26     59.97 o 
  -2   2 -12      370.24      363.82     12.96 o 
  -1   2 -12    10303.01     9739.73    309.56 o 
   0   2 -12      902.49      841.98     38.38 o 
   1   2 -12    11212.18    10881.18    326.33 o 
   2   2 -12      340.94      367.55     20.92 o 
   3   2 -12     1533.27     1716.90     96.07 o 
   4   2 -12       60.73       54.74     16.76 o 
  -4   3 -12       58.26       73.59     11.77 o 
  -3   3 -12      131.46      157.66     12.41 o 
  -2   3 -12       13.88       25.75      5.80 o 
  -1   3 -12       90.02      101.91      8.80 o 
   0   3 -12       29.42       43.34      7.04 o 
   1   3 -12       85.48       93.84      9.63 o 
   2   3 -12      170.62      180.62     15.27 o 
   4   3 -12       15.68       27.65     12.34 o 
  -4   4 -12      342.18      392.43     21.71 o 
  -3   4 -12       23.36       30.85      7.84 o 
  -2   4 -12      516.89      492.27     19.77 o 
  -1   4 -12       36.80       40.79      7.09 o 
   0   4 -12      322.58      305.94     14.81 o 
   1   4 -12       34.44       36.47      9.66 o 
   2   4 -12     1113.94     1047.16     43.00 o 
   3   4 -12       12.85       23.62     14.52 o 
   4   4 -12      545.97      527.86     32.39 o 
  -4   5 -12       20.79       27.93     16.76 o 
  -3   5 -12      336.56      319.37     19.34 o 
  -2   5 -12       16.99       18.62      7.09 o 
  -1   5 -12      281.30      275.46     14.39 o 
   0   5 -12       33.19       15.84      7.04 o 
   1   5 -12        7.73       20.51      9.66 o 
   2   5 -12      101.69      107.27     12.59 o 
   3   5 -12      143.74      155.39     14.95 o 
   4   5 -12       29.53       31.28     16.76 o 
  -4   6 -12      139.70      148.57     21.22 o 
  -3   6 -12     1785.67     1819.47     75.43 o 
  -2   6 -12      989.68      991.49     33.54 o 
  -1   6 -12     9639.23     9289.80    294.94 o 
   0   6 -12     1048.23     1081.03     37.16 o 
   1   6 -12    10265.88    10077.82    370.05 o 
   2   6 -12     1002.59     1026.24     45.73 o 
   3   6 -12     1826.18     1857.53     74.24 o 
   4   6 -12      146.98      116.17     21.22 o 
  -4   7 -12       38.76       55.85     18.99 o 
  -3   7 -12       57.28       74.33     12.29 o 
  -2   7 -12       14.51       20.65      7.46 o 
  -1   7 -12       93.48      103.97      9.79 o 
   0   7 -12        0.87        8.94     12.85 o 
   1   7 -12       29.46       42.74     10.13 o 
   2   7 -12       56.47       44.41     10.48 o 
   3   7 -12      310.72      331.33     22.07 o 
   4   7 -12       25.55       19.90     12.87 o 
  -4   8 -12      116.88      120.19     14.52 o 
  -3   8 -12       65.83       91.47     12.56 o 
  -2   8 -12      289.41      288.42     13.94 o 
  -1   8 -12      398.79      378.40     18.24 o 
   0   8 -12     1103.17     1087.97     48.53 o 
   1   8 -12      473.15      454.64     34.63 o 
   2   8 -12      446.95      412.41     24.94 o 
   3   8 -12       82.18       90.49     14.47 o 
   4   8 -12      281.10      305.30     20.83 o 
  -4   9 -12        3.02       14.87     11.27 o 
  -3   9 -12      139.61      137.89     14.47 o 
  -2   9 -12        9.37       29.75      8.37 o 
  -1   9 -12      114.59      117.04     10.62 o 
   0   9 -12        5.52        3.63      8.62 o 
   1   9 -12       27.36       28.23     10.48 o 
   2   9 -12      329.13      314.69     16.82 o 
   3   9 -12       32.17       43.60     13.15 o 
   4   9 -12       39.50       31.49     14.15 o 
  -4  10 -12       90.98      116.20     20.11 o 
  -3  10 -12      856.64      898.60     40.67 o 
  -2  10 -12      537.39      541.65     28.40 o 
  -1  10 -12     6309.07     6396.34    203.58 o 
   0  10 -12       63.67       83.17     11.33 o 
   1  10 -12     6661.76     6554.69    249.58 o 
   2  10 -12      730.61      733.83     30.56 o 
   3  10 -12      774.26      778.90     46.92 o 
   4  10 -12      132.31      135.87     16.86 o 
  -4  11 -12       27.96       32.39     11.54 o 
  -3  11 -12        7.58       10.37     10.72 o 
  -2  11 -12        0.55        9.10     10.32 o 
  -1  11 -12      139.35      139.30     11.74 o 
   0  11 -12       23.36       20.73      9.63 o 
   1  11 -12      158.02      166.15     16.32 o 
   2  11 -12       18.65       30.21     10.02 o 
   3  11 -12      279.23      308.30     24.14 o 
   4  11 -12       23.19       22.98     13.40 o 
  -3  12 -12      194.95      190.62     17.16 o 
  -2  12 -12      568.62      580.33     29.89 o 
  -1  12 -12      263.31      252.08     24.02 o 
   0  12 -12      133.47      140.73     15.08 o 
   1  12 -12      330.22      332.88     31.28 o 
   2  12 -12      960.28      922.00     84.90 o 
   3  12 -12      239.17      247.96     21.45 o 
   4  12 -12      220.61      277.87     22.74 o 
  -3  13 -12       92.14       97.50     14.22 o 
  -2  13 -12        3.75       25.13     10.63 o 
  -1  13 -12      115.73      114.03     16.20 o 
   0  13 -12       55.31       46.02     11.15 o 
   1  13 -12       31.02       30.95      8.26 o 
   2  13 -12      170.37      179.21     20.67 o 
   3  13 -12       28.99       30.64     13.40 o 
  -3  14 -12      429.26      441.41     25.13 o 
  -2  14 -12      722.47      733.98     36.57 o 
  -1  14 -12     2894.65     2833.19    116.87 o 
   0  14 -12     1384.67     1401.89     47.43 o 
   1  14 -12     3015.20     3064.78     96.27 o 
   2  14 -12      953.37      915.16     43.58 o 
   3  14 -12      334.46      340.54     25.23 o 
  -3  15 -12        8.37       21.12     11.64 o 
  -2  15 -12        7.86        4.36     10.88 o 
  -1  15 -12       91.85       83.80     27.37 o 
   0  15 -12      232.70      210.80     13.29 o 
   1  15 -12       54.25       78.51      9.69 o 
   2  15 -12       26.13        8.12     11.54 o 
   3  15 -12      186.84      207.44     21.22 o 
  -3  16 -12      117.93      120.45     16.53 o 
  -2  16 -12      145.19      129.24     16.07 o 
  -1  16 -12      259.69      255.58     19.32 o 
   0  16 -12       55.74       63.13      9.24 o 
   1  16 -12      244.79      258.70     15.14 o 
   2  16 -12      255.91      243.15     21.22 o 
   3  16 -12      161.08      124.58     18.18 o 
  -3  17 -12       70.37       67.90     20.11 o 
  -2  17 -12        6.72        2.06     10.88 o 
  -1  17 -12       60.07       54.24     13.40 o 
   0  17 -12       15.72       26.94      8.18 o 
   1  17 -12       64.81       75.79      9.94 o 
   2  17 -12       56.73       58.91     14.45 o 
   3  17 -12       10.65       15.99     14.03 o 
  -2  18 -12      827.44      806.21     39.91 o 
  -1  18 -12     1079.55     1096.06     46.75 o 
   0  18 -12     2299.81     2305.01     76.28 o 
   1  18 -12      909.76      908.22     34.28 o 
   2  18 -12      918.91      915.40     43.58 o 
  -2  19 -12       10.94        6.70     11.99 o 
  -1  19 -12       15.94        9.83     10.63 o 
   0  19 -12       85.37       89.92     13.63 o 
   1  19 -12       45.97       49.44      9.61 o 
   2  19 -12       13.47       16.62     12.81 o 
  -2  20 -12      387.90      378.91     25.18 o 
  -1  20 -12      205.16      217.06     20.67 o 
   0  20 -12      110.51      138.18     15.03 o 
   1  20 -12      215.20      218.34     19.05 o 
   2  20 -12      214.19      243.86     22.26 o 
  -1  21 -12       21.81       15.10     13.96 o 
   0  21 -12       13.42       14.56     11.33 o 
   1  21 -12       50.47       56.34     13.40 o 
  -1  22 -12      351.64      361.39     22.54 o 
   0  22 -12      309.29      319.83     21.74 o 
   1  22 -12      167.45      172.93     20.11 o 
  -3   0 -11     1213.77     1254.21     53.31 o 
  -1   0 -11     8315.81     8223.99    310.41 o 
   1   0 -11     8562.89     8154.79    310.81 o 
   3   0 -11     1252.77     1411.95     72.61 o 
  -4   1 -11       86.09      116.35     13.01 o 
  -3   1 -11     1072.48     1048.91     31.97 o 
  -2   1 -11      653.05      709.03     21.76 o 
  -1   1 -11     2176.51     2181.69     57.65 o 
   0   1 -11     3702.60     3478.74    108.33 o 
   1   1 -11     1295.45     1241.88     37.14 o 
   2   1 -11     1454.73     1486.76     60.42 o 
   3   1 -11      427.89      463.57     29.04 o 
   4   1 -11      231.78      244.63     24.58 o 
  -4   2 -11       53.53       91.60     12.22 o 
  -3   2 -11       59.11       62.78      8.11 o 
  -2   2 -11     1540.00     1492.53     42.71 o 
  -1   2 -11      106.73      123.52      6.81 o 
   0   2 -11     2771.20     2706.67     75.24 o 
   1   2 -11      117.82      123.56     19.12 o 
   2   2 -11      921.95      929.30     40.67 o 
   3   2 -11       67.64       69.26     14.52 o 
   4   2 -11      336.19      325.06     29.04 o 
  -4   3 -11      132.33      148.27     14.15 o 
  -3   3 -11     1903.99     1849.81     60.41 o 
  -2   3 -11      353.18      383.35     13.91 o 
  -1   3 -11     2908.25     2920.14     80.13 o 
   0   3 -11     5167.95     5060.72    174.68 o 
   1   3 -11     1870.18     1833.13     71.45 o 
   2   3 -11     1438.29     1427.62     60.32 o 
   3   3 -11     1085.82     1124.87     62.55 o 
   4   3 -11      395.91      384.60     40.21 o 
  -4   4 -11        5.07        1.35      9.38 o 
  -3   4 -11      855.07      854.21     30.74 o 
  -2   4 -11      255.85      252.26     11.77 o 
  -1   4 -11     7311.32     6903.43    212.39 o 
   0   4 -11      252.25      251.13     12.80 o 
   1   4 -11     7096.18     6392.82    266.58 o 
   2   4 -11      169.22      204.21     21.22 o 
   3   4 -11      775.24      810.98     49.15 o 
   4   4 -11        8.85       15.22     12.34 o 
  -4   5 -11      101.76      129.07     17.31 o 
  -3   5 -11      236.95      226.63     12.60 o 
  -2   5 -11     1768.04     1750.14     50.67 o 
  -1   5 -11      148.10      150.80     16.76 o 
   0   5 -11     1952.08     1835.65     60.41 o 
   1   5 -11      655.86      595.39     44.68 o 
   2   5 -11     3040.82     2972.73    114.52 o 
   3   5 -11       28.32       48.33     11.77 o 
   4   5 -11      243.61      257.49     19.70 o 
  -4   6 -11      234.97      260.43     17.65 o 
  -3   6 -11      114.35      113.90      9.35 o 
  -2   6 -11     1060.27     1027.08     38.05 o 
  -1   6 -11      252.51      259.35     13.10 o 
   0   6 -11      200.22      178.26     13.40 o 
   1   6 -11      373.78      361.82     21.45 o 
   2   6 -11     1189.36     1114.63     45.73 o 
   3   6 -11      212.54      225.25     17.65 o 
   4   6 -11      405.41      421.13     34.63 o 
  -4   7 -11       26.49       27.93     16.76 o 
  -3   7 -11     1122.19     1019.48     46.60 o 
  -2   7 -11      299.05      332.65     15.25 o 
  -1   7 -11      847.00      844.50     33.96 o 
   0   7 -11     1577.24     1548.93     63.13 o 
   1   7 -11      541.61      522.78     36.86 o 
   2   7 -11     1387.72     1360.04     57.53 o 
   3   7 -11      518.22      547.93     28.03 o 
   4   7 -11      190.67      216.71     25.69 o 
  -4   8 -11        8.86       27.43     10.47 o 
  -3   8 -11      757.07      712.74     34.75 o 
  -2   8 -11      161.41      173.40     11.74 o 
  -1   8 -11     4543.37     4494.13    134.57 o 
   0   8 -11     1857.42     1856.27     74.20 o 
   1   8 -11     4157.40     3980.10    164.27 o 
   2   8 -11      158.70      182.29     13.84 o 
   3   8 -11      672.67      711.61     33.15 o 
   4   8 -11       45.17       23.46     17.87 o 
  -4   9 -11      212.52      222.61     34.07 o 
  -3   9 -11      155.28      155.85     14.95 o 
  -2   9 -11     2019.30     2039.79     66.86 o 
  -1   9 -11       26.08       35.75      7.64 o 
   0   9 -11     2929.83     2754.00    109.38 o 
   1   9 -11      353.38      361.32     24.02 o 
   2   9 -11     2911.77     2925.02     94.77 o 
   3   9 -11      218.28      239.48     30.72 o 
   4   9 -11      343.49      322.74     22.50 o 
  -4  10 -11      130.78      146.01     14.95 o 
  -3  10 -11       16.64       26.17     10.72 o 
  -2  10 -11      832.48      803.32     35.52 o 
  -1  10 -11      208.81      221.24     16.09 o 
   0  10 -11      389.01      364.13     20.13 o 
   1  10 -11      406.06      389.77     22.81 o 
   2  10 -11      331.67      332.02     16.59 o 
   3  10 -11      128.87      145.66     16.36 o 
   4  10 -11      258.09      260.64     21.28 o 
  -4  11 -11       19.15       17.14     10.95 o 
  -3  11 -11      711.03      669.11     32.77 o 
  -2  11 -11       46.10       80.30     11.98 o 
  -1  11 -11      921.61      877.19     43.36 o 
   0  11 -11      626.93      609.33     29.74 o 
   1  11 -11      552.38      575.24     27.11 o 
   2  11 -11      416.01      435.13     20.01 o 
   3  11 -11      311.77      339.32     22.74 o 
   4  11 -11       24.94       32.01     13.67 o 
  -4  12 -11       13.84       27.44     14.52 o 
  -3  12 -11      713.78      708.13     34.30 o 
  -2  12 -11      237.32      227.96     25.13 o 
  -1  12 -11     2321.49     2091.90     86.42 o 
   0  12 -11     2004.54     1971.14     78.94 o 
   1  12 -11     2106.56     2093.66     69.81 o 
   2  12 -11      266.37      274.81     22.90 o 
   3  12 -11      722.56      686.31     50.27 o 
   4  12 -11       61.32       66.24     15.56 o 
  -3  13 -11       87.03       89.51     13.63 o 
  -2  13 -11     1123.59     1148.12     70.37 o 
  -1  13 -11       87.23       68.63     12.35 o 
   0  13 -11     2209.75     2188.76     89.21 o 
   1  13 -11      387.46      380.79     16.63 o 
   2  13 -11     1378.28     1398.69     74.28 o 
   3  13 -11      313.49      324.07     22.81 o 
   4  13 -11      197.45      180.08     19.05 o 
  -3  14 -11       16.25       20.39     13.40 o 
  -2  14 -11      655.02      629.49     31.01 o 
  -1  14 -11       36.88       47.86     11.15 o 
   0  14 -11      720.85      709.78     26.82 o 
   1  14 -11      173.61      174.64     16.94 o 
   2  14 -11      177.52      212.36     19.42 o 
   3  14 -11      108.74       98.98     16.09 o 
  -3  15 -11      679.07      663.86     32.92 o 
  -2  15 -11       54.85       44.80     12.35 o 
  -1  15 -11     1136.36     1069.27     49.59 o 
   0  15 -11      262.98      251.10     14.37 o 
   1  15 -11      891.41      879.57     31.45 o 
   2  15 -11       93.82      106.44     15.70 o 
   3  15 -11      376.28      364.74     36.30 o 
  -3  16 -11      200.51      222.40     19.58 o 
  -2  16 -11       95.33       81.56     18.43 o 
  -1  16 -11     1326.96     1264.49     55.93 o 
   0  16 -11      392.69      387.50     17.91 o 
   1  16 -11     1252.02     1280.73     45.04 o 
   2  16 -11      155.06      158.77     16.76 o 
   3  16 -11      172.22      160.96     18.77 o 
  -3  17 -11       37.68       48.57     13.36 o 
  -2  17 -11      834.57      805.20     39.12 o 
  -1  17 -11      422.69      456.29     25.74 o 
   0  17 -11      938.93      943.46     34.92 o 
   1  17 -11      856.42      867.68     32.50 o 
   2  17 -11      946.53      910.35     42.78 o 
   3  17 -11      270.30      276.18     23.31 o 
  -3  18 -11        2.29        9.96     11.88 o 
  -2  18 -11      234.30      227.98     27.93 o 
  -1  18 -11        0.86        7.22     10.63 o 
   0  18 -11      259.55      265.71     15.15 o 
   1  18 -11       16.27       14.68      8.26 o 
   2  18 -11      175.67      214.83     58.64 o 
   3  18 -11       47.43       55.32     16.09 o 
  -2  19 -11      125.86       95.52     14.37 o 
  -1  19 -11      256.78      242.11     27.37 o 
   0  19 -11        7.69        7.57     10.13 o 
   1  19 -11      239.66      240.89     14.47 o 
   2  19 -11       52.29       55.94     14.22 o 
  -2  20 -11       70.75       54.43     12.88 o 
  -1  20 -11      500.61      499.65     28.94 o 
   0  20 -11      263.43      250.40     19.05 o 
   1  20 -11      682.65      688.12     33.72 o 
   2  20 -11      168.60      140.80     17.36 o 
  -2  21 -11      446.05      415.62     69.26 o 
  -1  21 -11      349.31      366.34     23.07 o 
   0  21 -11      491.37      481.89     27.37 o 
   1  21 -11      549.68      578.95     31.84 o 
   2  21 -11      535.30      560.03     30.53 o 
  -1  22 -11        4.47        4.47     11.15 o 
   0  22 -11      298.03      313.80     42.45 o 
   1  22 -11       29.65       24.92     12.34 o 
  -1  23 -11       11.81        5.81     11.15 o 
   0  23 -11       65.82       70.37     13.63 o 
   1  23 -11        8.42        2.31     11.77 o 
  -4   0 -10      919.33      966.25     55.85 o 
  -2   0 -10     7470.24     7520.51    289.48 o 
   0   0 -10     8104.96     8509.66    436.77 o 
   2   0 -10     4132.86     4234.72    217.82 o 
   4   0 -10      242.62      215.59     22.34 o 
  -4   1 -10        7.47       18.01      9.85 o 
  -3   1 -10      290.87      296.50     12.14 o 
  -2   1 -10     1465.16     1592.50     44.26 o 
  -1   1 -10       70.45       87.47      5.76 o 
   0   1 -10     5583.64     5464.50    166.81 o 
   2   1 -10     3958.27     4124.14    227.88 o 
   3   1 -10      374.99      462.46     32.39 o 
   4   1 -10      286.09      290.43     25.69 o 
  -4   2 -10       50.49       52.52     11.06 o 
  -3   2 -10      435.59      422.23     17.84 o 
  -2   2 -10       25.28       36.97      5.80 o 
  -1   2 -10      616.18      594.73     17.27 o 
   0   2 -10      973.70      951.10     27.74 o 
   1   2 -10      305.95      346.81     16.05 o 
   2   2 -10        1.70       15.64     11.17 o 
   3   2 -10      226.50      255.64     15.39 o 
   4   2 -10       40.72       53.62     16.76 o 
  -4   3 -10       61.07       71.09     11.43 o 
  -3   3 -10      772.95      776.58     26.87 o 
  -2   3 -10     1851.11     1939.23     54.87 o 
  -1   3 -10      548.33      545.76     18.22 o 
   0   3 -10     7759.14     7756.75    235.61 o 
   1   3 -10      412.22      411.42     15.30 o 
   2   3 -10     4481.07     4445.82    171.01 o 
   3   3 -10      942.21     1035.50     60.32 o 
   4   3 -10      464.43      452.98     26.72 o 
  -4   4 -10      806.92      802.23     34.73 o 
  -3   4 -10      163.28      168.66     10.93 o 
  -2   4 -10     5326.22     5228.68    142.14 o 
  -1   4 -10      725.22      721.08     20.21 o 
   0   4 -10    10635.13    10541.40    326.33 o 
   1   4 -10      440.40      451.29     35.75 o 
   2   4 -10     2165.11     2205.83    102.77 o 
   3   4 -10       90.53      115.06     16.76 o 
   4   4 -10      127.82      144.54     16.06 o 
  -4   5 -10       51.46       52.76     10.64 o 
  -3   5 -10      834.65      803.13     29.22 o 
  -2   5 -10      808.42      881.31     25.24 o 
  -1   5 -10     1013.74      977.95     27.05 o 
   0   5 -10     3005.73     2846.79    112.15 o 
   1   5 -10      832.40      791.58     58.64 o 
   2   5 -10     2409.21     2392.39     99.11 o 
   3   5 -10      836.01      844.21     37.89 o 
   4   5 -10      120.66      132.90     15.27 o 
  -4   6 -10      123.75      127.12     13.36 o 
  -3   6 -10      343.08      334.25     16.12 o 
  -2   6 -10        3.90       12.87      5.06 o 
  -1   6 -10      593.30      625.00     23.22 o 
   0   6 -10     1300.14     1275.30     53.28 o 
   1   6 -10      991.77      946.23     41.33 o 
   2   6 -10      120.94      115.10     12.36 o 
   3   6 -10      248.30      254.00     16.97 o 
   4   6 -10       81.67       90.67     14.47 o 
  -4   7 -10       38.39       42.16     10.47 o 
  -3   7 -10      690.98      648.98     24.05 o 
  -2   7 -10      807.64      824.17     25.50 o 
  -1   7 -10      116.63      120.28     10.09 o 
   0   7 -10     8189.67     7713.77    296.99 o 
   1   7 -10      207.89      190.02     14.52 o 
   2   7 -10     2360.97     2300.81     91.58 o 
   3   7 -10      777.40      783.11     35.52 o 
   4   7 -10      266.37      287.54     21.28 o 
  -4   8 -10      523.84      502.16     20.57 o 
  -3   8 -10      294.11      278.80     14.27 o 
  -2   8 -10     2638.29     2579.38     86.85 o 
   0   8 -10     7181.17     7165.35    277.24 o 
   1   8 -10       48.95      112.82     24.58 o 
   2   8 -10      865.45      892.34     29.49 o 
   3   8 -10      219.95      228.77     17.32 o 
   4   8 -10       39.59       39.10     17.87 o 
  -4   9 -10       13.55       25.82     10.47 o 
  -3   9 -10     1162.70     1066.31     49.71 o 
  -2   9 -10      517.70      554.97     28.12 o 
  -1   9 -10     3300.02     3172.49    132.37 o 
   0   9 -10     2032.27     1946.87     78.15 o 
   1   9 -10     2695.43     2604.29    110.13 o 
   2   9 -10     1812.48     1810.68     59.93 o 
   3   9 -10     1265.06     1277.02     59.20 o 
   4   9 -10      111.02      103.89     21.22 o 
  -4  10 -10      127.67      114.72     13.67 o 
  -3  10 -10      136.98      146.95     14.47 o 
  -2  10 -10       38.01       40.54     10.13 o 
  -1  10 -10      402.22      375.99     21.45 o 
   0  10 -10      342.41      280.75     18.52 o 
   1  10 -10      486.95      455.26     24.42 o 
   2  10 -10      151.25      164.35     14.18 o 
   3  10 -10      193.08      206.27     17.32 o 
   4  10 -10       39.27       32.29     13.01 o 
  -4  11 -10       92.07      104.35     13.96 o 
  -3  11 -10       25.54       39.42     10.72 o 
  -2  11 -10      561.09      602.14     28.76 o 
  -1  11 -10     1174.50     1136.48     64.79 o 
   0  11 -10     6482.87     6253.95    238.93 o 
   1  11 -10     1920.76     1821.44     65.14 o 
   2  11 -10     1669.93     1667.73     56.25 o 
   3  11 -10      186.92      210.80     21.78 o 
   4  11 -10      298.17      320.77     30.72 o 
  -4  12 -10      226.52      209.13     17.87 o 
  -3  12 -10      452.13      397.85     24.00 o 
  -2  12 -10     1704.30     1659.56     70.66 o 
  -1  12 -10      742.61      726.52     32.92 o 
   0  12 -10     2434.18     2420.47     97.91 o 
   1  12 -10      436.27      459.55     19.64 o 
   2  12 -10      748.86      720.61     43.01 o 
   3  12 -10      243.05      287.81     20.65 o 
   4  12 -10       12.08       31.21     13.36 o 
  -4  13 -10        2.90        8.71     12.29 o 
  -3  13 -10      282.41      274.00     19.85 o 
  -2  13 -10      169.88      192.89     17.87 o 
  -1  13 -10      786.34      728.79     33.23 o 
   0  13 -10     1097.76     1058.76     37.69 o 
   1  13 -10      528.85      551.48     22.76 o 
   2  13 -10      888.61      881.79     40.40 o 
   3  13 -10      379.04      403.52     24.65 o 
   4  13 -10       57.53       58.51     15.27 o 
  -4  14 -10      172.94      179.26     17.45 o 
  -3  14 -10      136.73      152.64     16.09 o 
  -2  14 -10       62.41       64.78     12.35 o 
  -1  14 -10      167.61      140.28     18.43 o 
   0  14 -10      435.36      427.78     19.50 o 
   1  14 -10      177.46      182.65     12.47 o 
   2  14 -10       21.95       14.01     13.40 o 
   3  14 -10      179.44      177.29     17.95 o 
   4  14 -10       78.74       84.14     16.86 o 
  -3  15 -10        4.53       15.28     11.33 o 
  -2  15 -10      700.14      695.96     33.72 o 
  -1  15 -10      833.68      776.30     36.90 o 
   0  15 -10     2854.40     2828.86     92.17 o 
   1  15 -10     1410.50     1397.09     47.62 o 
   2  15 -10     1473.18     1385.88    101.65 o 
   3  15 -10      106.10      110.66     16.32 o 
  -3  16 -10      379.11      384.74     26.25 o 
  -2  16 -10      949.58      899.08     41.19 o 
  -1  16 -10     1056.81     1036.79     45.63 o 
   0  16 -10     1281.82     1263.68     43.33 o 
   1  16 -10      611.64      657.90     26.66 o 
   2  16 -10      290.58      306.13     22.11 o 
   3  16 -10      238.73      258.68     21.20 o 
  -3  17 -10       56.58       63.55     13.36 o 
  -2  17 -10       51.21       51.71     12.77 o 
  -1  17 -10      149.95      145.02     19.55 o 
   0  17 -10      246.22      266.88     14.65 o 
   1  17 -10      124.91      150.12     11.80 o 
   2  17 -10      223.20      220.72     19.42 o 
   3  17 -10      107.34       90.89     16.32 o 
  -3  18 -10       54.84       55.81     14.37 o 
  -2  18 -10       45.79       26.55     11.77 o 
  -1  18 -10       73.76       73.41     13.01 o 
   0  18 -10      149.44      170.70     12.01 o 
   1  18 -10      189.42      193.61     13.04 o 
   2  18 -10        9.67       22.20     11.98 o 
   3  18 -10       57.56       44.83     14.67 o 
  -3  19 -10       57.48       44.69     27.93 o 
  -2  19 -10      434.91      412.81     28.48 o 
  -1  19 -10      165.93      168.66     17.14 o 
   0  19 -10      850.64      921.91     41.77 o 
   1  19 -10      391.93      394.08     18.19 o 
   2  19 -10      670.04      640.53     35.62 o 
   3  19 -10      141.13      149.80     18.39 o 
  -2  20 -10      189.72      191.53     30.72 o 
  -1  20 -10      540.76      491.65     35.19 o 
   0  20 -10      281.81      286.79     38.54 o 
   1  20 -10      368.25      393.37     23.34 o 
   2  20 -10        9.55       33.42     13.63 o 
  -2  21 -10       17.64       16.17     24.02 o 
  -1  21 -10      429.51      426.20     26.24 o 
   0  21 -10        8.92       16.55     10.13 o 
   1  21 -10      399.11      424.47     25.13 o 
   2  21 -10       76.57       78.92     15.27 o 
  -2  22 -10       49.93       35.11     12.77 o 
  -1  22 -10      113.35      120.55     29.60 o 
   0  22 -10        8.23       13.02     13.96 o 
   1  22 -10       75.63       90.07     14.22 o 
   2  22 -10       18.17       25.04     13.63 o 
  -1  23 -10      298.06      288.13     24.58 o 
   0  23 -10      344.99      368.82     23.05 o 
   1  23 -10      406.85      479.86     27.83 o 
   0  24 -10        8.72        9.48     11.33 o 
  -5   0  -9      216.59      232.35     24.58 o 
  -3   0  -9      908.66      902.88     35.54 o 
  -1   0  -9     1322.62     1439.30     59.63 o 
   1   0  -9     3446.88     3506.94    129.93 o 
   5   0  -9      200.84      144.10     27.93 o 
  -5   1  -9       13.94        9.31     10.64 o 
  -4   1  -9      206.12      214.61     15.39 o 
  -3   1  -9       99.42      138.60      8.08 o 
  -2   1  -9      205.65      238.82      9.90 o 
  -1   1  -9     1871.39     1859.08     50.53 o 
   0   1  -9     1588.23     1524.80     42.57 o 
   1   1  -9     2259.86     2199.77     72.66 o 
   2   1  -9     1191.72     1212.00     71.49 o 
   3   1  -9      476.56      468.04     31.28 o 
   4   1  -9       82.36       87.13     17.87 o 
   5   1  -9        3.32        0.00     14.60 o 
  -5   2  -9        5.57        9.11     10.18 o 
  -4   2  -9     1179.75     1181.25     50.94 o 
  -3   2  -9       19.97       33.01      6.81 o 
  -2   2  -9    10184.77    10378.98    271.02 o 
  -1   2  -9       43.13       55.44      4.66 o 
   0   2  -9    10928.55    10939.83    287.35 o 
   1   2  -9       65.37       90.15      7.82 o 
   2   2  -9     5612.64     5971.73    328.41 o 
   3   2  -9       25.07       28.53     10.61 o 
   4   2  -9      482.49      500.45     25.92 o 
   5   2  -9        4.62        0.00     15.01 o 
  -5   3  -9       12.88       21.80     11.43 o 
  -4   3  -9       45.31       65.02     10.97 o 
  -3   3  -9      259.15      289.01     13.51 o 
  -2   3  -9      614.76      649.36     19.81 o 
  -1   3  -9      629.95      582.26     19.24 o 
   0   3  -9     1758.35     1743.04     55.46 o 
   1   3  -9     1364.18     1288.53     38.65 o 
   2   3  -9     2267.67     2246.38    122.88 o 
   3   3  -9      588.05      570.81     41.33 o 
   4   3  -9      151.77      166.44     16.36 o 
   5   3  -9       14.72       27.93     22.34 o 
  -4   4  -9       43.81       37.73     10.47 o 
  -3   4  -9      414.81      424.29     16.10 o 
  -2   4  -9        7.18       11.66      4.83 o 
  -1   4  -9      754.96      800.22     24.68 o 
   0   4  -9        2.46        8.67      7.82 o 
   1   4  -9     2282.45     2296.93     70.69 o 
   2   4  -9       13.10       17.87     10.05 o 
   3   4  -9      761.07      773.00     52.50 o 
   4   4  -9       40.70       30.06     12.87 o 
   5   4  -9      189.50      170.91     29.04 o 
  -4   5  -9      151.23      166.34     14.47 o 
  -3   5  -9       71.11       90.67      8.49 o 
  -2   5  -9      103.75      124.14      7.04 o 
  -1   5  -9     2495.07     2476.25     67.98 o 
   0   5  -9     1382.41     1273.44     53.28 o 
   1   5  -9     3119.99     3055.10     99.28 o 
   2   5  -9      720.36      692.57     50.27 o 
   3   5  -9      306.55      314.50     20.13 o 
   4   5  -9      154.59      145.04     16.53 o 
   5   5  -9       21.67       44.68     23.46 o 
  -4   6  -9     1276.82     1216.04     52.52 o 
  -3   6  -9      136.39      151.43     10.28 o 
  -2   6  -9     8538.23     8542.77    221.73 o 
  -1   6  -9     1031.93     1022.35     30.11 o 
   0   6  -9    15065.82    14679.67    553.30 o 
   1   6  -9     1001.19      971.75     41.33 o 
   2   6  -9     5047.71     5232.04    172.77 o 
   3   6  -9      119.87      139.01     14.60 o 
   4   6  -9      733.48      688.29     33.85 o 
  -4   7  -9       19.48       25.86     10.18 o 
  -3   7  -9      429.65      432.71     17.60 o 
  -2   7  -9      157.70      174.82      8.73 o 
  -1   7  -9     1477.62     1413.59     38.07 o 
   0   7  -9     2487.09     2527.83     99.90 o 
   1   7  -9     1353.31     1176.43     43.58 o 
   2   7  -9     1069.49     1065.79     31.64 o 
   3   7  -9      367.73      367.25     23.29 o 
   4   7  -9      196.61      172.46     22.90 o 
  -4   8  -9       85.67       86.09      9.79 o 
  -3   8  -9      231.54      238.53     12.60 o 
  -2   8  -9     1397.74     1346.01     37.96 o 
  -1   8  -9      546.57      570.27     30.72 o 
   0   8  -9     1017.99      934.73     63.11 o 
   1   8  -9     1571.84     1513.47     62.70 o 
   2   8  -9     1502.57     1512.20     44.78 o 
   3   8  -9      537.54      559.42     33.51 o 
   4   8  -9      114.38      119.50     14.95 o 
  -4   9  -9      153.60      159.96     11.31 o 
  -3   9  -9       81.72       92.12      8.84 o 
  -2   9  -9      289.38      281.34     11.12 o 
  -1   9  -9      631.88      596.44     45.80 o 
   0   9  -9       48.57       35.03      8.76 o 
   1   9  -9      979.61      967.17     72.05 o 
   2   9  -9      903.35      911.87     33.85 o 
   3   9  -9      247.99      239.05     26.81 o 
   4   9  -9      200.76      170.91     24.58 o 
  -4  10  -9      597.16      564.78     22.71 o 
  -3  10  -9      461.18      431.67     17.69 o 
  -2  10  -9     4727.21     4400.73    167.45 o 
  -1  10  -9     1941.40     1928.97     83.31 o 
   0  10  -9     7883.76     7784.42    297.38 o 
   1  10  -9     1857.18     1800.66     70.53 o 
   2  10  -9     2340.86     2447.03     81.23 o 
   3  10  -9      308.36      308.59     22.07 o 
   4  10  -9      271.08      301.60     30.16 o 
  -4  11  -9       52.28       62.74     12.34 o 
  -3  11  -9      208.67      219.76     16.64 o 
  -2  11  -9       36.40       63.27     10.72 o 
  -1  11  -9      867.85      815.55     33.72 o 
   0  11  -9      932.78      968.17     41.66 o 
   1  11  -9      531.54      533.44     23.26 o 
   2  11  -9      503.43      512.14     21.80 o 
   3  11  -9      158.27      142.33     16.06 o 
   4  11  -9      198.43      174.26     24.58 o 
  -4  12  -9       77.38       82.66     13.15 o 
  -3  12  -9      295.00      313.52     20.36 o 
  -2  12  -9     1683.83     1594.03     65.55 o 
  -1  12  -9      225.08      220.39     16.73 o 
   0  12  -9      917.92      876.60     39.28 o 
   1  12  -9      916.51      908.71     36.46 o 
   2  12  -9     1949.09     1844.12    106.68 o 
   3  12  -9      561.51      540.70     42.45 o 
   4  12  -9      127.75      123.68     16.53 o 
  -4  13  -9      130.90      104.07     14.52 o 
  -3  13  -9      128.84      149.06     15.03 o 
  -2  13  -9       41.20       62.59     11.33 o 
  -1  13  -9      186.29      183.70     15.89 o 
   0  13  -9        0.00        4.13      6.26 o 
   1  13  -9      299.64      316.18     15.57 o 
   2  13  -9      281.23      284.83     21.68 o 
   3  13  -9      289.65      294.22     20.83 o 
   4  13  -9       24.86       30.61     13.81 o 
  -4  14  -9      140.04      137.16     15.83 o 
  -3  14  -9      413.62      433.53     24.14 o 
  -2  14  -9     1410.87     1339.34     79.31 o 
  -1  14  -9     1698.93     1580.54     71.40 o 
   0  14  -9     1502.11     1507.86     51.49 o 
   1  14  -9     1837.43     1769.16     57.96 o 
   2  14  -9      548.28      547.50     28.94 o 
   3  14  -9      344.40      331.38     23.85 o 
   4  14  -9       15.00       38.82     14.15 o 
  -4  15  -9        8.75       17.91     11.98 o 
  -3  15  -9       75.46       80.76     13.01 o 
  -2  15  -9      240.60      229.74     17.95 o 
  -1  15  -9       24.75       30.09     10.63 o 
   0  15  -9      432.46      424.42     18.19 o 
   1  15  -9       28.73       23.30      7.64 o 
   2  15  -9      761.68      690.76     46.36 o 
   3  15  -9      131.82      157.41     17.45 o 
   4  15  -9      133.74      132.27     20.11 o 
  -3  16  -9      134.06      139.34     16.53 o 
  -2  16  -9      452.09      465.68     26.00 o 
  -1  16  -9        3.41        5.82      9.76 o 
   0  16  -9      291.35      304.89     14.91 o 
   1  16  -9      115.22      123.07     10.52 o 
   2  16  -9      615.49      599.91     45.80 o 
   3  16  -9      252.70      232.98     20.63 o 
  -3  17  -9       66.60       73.39     14.21 o 
  -2  17  -9       22.96       30.10     11.88 o 
  -1  17  -9      296.94      280.38     19.22 o 
   0  17  -9      134.02      124.34     10.67 o 
   1  17  -9      432.75      452.51     20.29 o 
   2  17  -9       30.16       23.59     12.50 o 
   3  17  -9      183.10      178.06     19.32 o 
  -3  18  -9      464.30      440.78     45.80 o 
  -2  18  -9      611.19      575.45     41.89 o 
  -1  18  -9     1812.00     1744.83    103.89 o 
   0  18  -9      832.02      847.12     31.04 o 
   1  18  -9     1788.95     1760.87     59.25 o 
   2  18  -9      256.43      279.24     21.68 o 
   3  18  -9      360.69      375.38     29.04 o 
  -3  19  -9       16.88       10.43     11.99 o 
  -2  19  -9      133.71      149.72     16.91 o 
  -1  19  -9      130.04      138.92     15.50 o 
   0  19  -9      463.48      509.83     21.31 o 
   1  19  -9      107.37      125.41     11.04 o 
   2  19  -9      460.32      436.21     28.43 o 
   3  19  -9        1.27        0.00     12.81 o 
  -2  20  -9      270.40      264.20     21.47 o 
  -1  20  -9       37.58       50.29     12.18 o 
   0  20  -9      319.26      341.64     21.74 o 
   1  20  -9       71.03       65.16     13.01 o 
   2  20  -9      346.50      356.88     69.82 o 
   3  20  -9      102.10      119.82     23.46 o 
  -2  21  -9       45.78       35.54     15.08 o 
  -1  21  -9      231.57      234.51     19.32 o 
   0  21  -9       43.29       41.64     11.17 o 
   1  21  -9      301.54      312.69     21.45 o 
   2  21  -9       71.23       90.48     15.50 o 
  -2  22  -9      336.99      300.95     39.66 o 
  -1  22  -9     1140.44     1124.44     73.17 o 
   0  22  -9      665.42      686.81     33.85 o 
   1  22  -9     1073.05     1109.42     50.04 o 
   2  22  -9      132.76      151.48     24.02 o 
  -1  23  -9       72.36       63.68     12.59 o 
   0  23  -9      359.95      417.41     24.65 o 
   1  23  -9       31.08       39.91     12.18 o 
  -1  24  -9      108.22      134.69     20.67 o 
   0  24  -9      348.05      363.81     23.85 o 
   1  24  -9       70.36       64.79     22.34 o 
  -4   0  -8      255.18      246.87     22.34 o 
  -2   0  -8     3381.44     3357.16    131.11 o 
   0   0  -8    18821.87    21171.89    785.12 o 
   4   0  -8      194.75      244.63     23.46 o 
  -5   1  -8      100.75      117.23     13.81 o 
  -4   1  -8      174.52      208.40     14.22 o 
  -3   1  -8     1588.10     1631.86     45.52 o 
  -2   1  -8      246.84      240.62      9.49 o 
  -1   1  -8     9945.56    10117.17    266.97 o 
   0   1  -8       70.79       95.18      4.98 o 
   1   1  -8    10553.12    10810.81    339.66 o 
   3   1  -8     1827.71     1724.76     75.83 o 
   4   1  -8      188.11      178.73     23.46 o 
   5   1  -8      189.83      123.46     18.17 o 
  -5   2  -8        6.52       11.05     10.64 o 
  -4   2  -8       12.46       17.87     10.27 o 
  -3   2  -8      232.23      256.97     12.67 o 
  -2   2  -8      228.18      239.82      9.35 o 
  -1   2  -8     1214.44     1283.94     38.11 o 
   0   2  -8      352.98      415.17     13.16 o 
   1   2  -8     1158.61     1281.81     58.84 o 
   2   2  -8      334.17      363.04     24.58 o 
   3   2  -8     1223.55     1251.08     53.31 o 
   4   2  -8       14.21       11.57     15.64 o 
   5   2  -8      178.65      145.92     28.48 o 
  -5   3  -8       79.54       84.02     12.56 o 
  -4   3  -8      361.67      396.55     27.93 o 
  -3   3  -8     1284.23     1308.26     42.35 o 
  -2   3  -8     1759.54     1710.16     47.05 o 
  -1   3  -8     6236.12     6164.69    161.96 o 
   0   3  -8      160.97      184.56     11.77 o 
   1   3  -8     6788.92     6825.44    272.11 o 
   2   3  -8     1402.15     1353.86     78.19 o 
   3   3  -8     1808.65     1818.55    110.59 o 
   4   3  -8      317.03      325.06     37.98 o 
   5   3  -8      167.78      138.51     26.81 o 
  -5   4  -8        6.09        7.57     10.64 o 
  -4   4  -8      179.85      166.09     13.81 o 
  -3   4  -8       33.86       42.64      8.47 o 
  -2   4  -8     2707.93     2594.40     75.40 o 
  -1   4  -8       98.01      105.32      7.42 o 
   0   4  -8     6387.15     6424.12    249.99 o 
   1   4  -8       95.04      111.75      9.91 o 
   3   4  -8       91.86      110.82     12.87 o 
   4   4  -8       63.20       74.96     13.96 o 
   5   4  -8        0.65        0.00     20.11 o 
  -5   5  -8       69.35       71.49     12.64 o 
  -4   5  -8      205.37      232.23     15.39 o 
  -3   5  -8     2019.96     2043.73     62.55 o 
  -2   5  -8      197.33      196.30      8.61 o 
  -1   5  -8    11965.59    12391.53    331.06 o 
   0   5  -8       73.69       70.89      8.27 o 
   1   5  -8    12793.17    12703.22    489.72 o 
   2   5  -8      384.89      349.64     22.34 o 
   3   5  -8     1902.13     1895.70     85.92 o 
   4   5  -8      239.85      214.19     18.91 o 
   5   5  -8       77.38       73.73     23.46 o 
  -5   6  -8       10.25       13.74     10.64 o 
  -4   6  -8        2.00        0.27     11.73 o 
  -3   6  -8      272.78      296.19     14.34 o 
  -2   6  -8       37.89       69.68     16.28 o 
  -1   6  -8      278.23      283.43     10.44 o 
   0   6  -8      314.54      360.22     39.66 o 
   1   6  -8      235.87      237.25     11.50 o 
   2   6  -8      144.59      153.46      9.53 o 
   3   6  -8     1327.42     1312.13     59.54 o 
   4   6  -8       30.15       49.21     12.87 o 
   5   6  -8      195.92      174.26     27.93 o 
  -4   7  -8      529.29      572.78     26.82 o 
  -3   7  -8      689.08      688.27     24.05 o 
  -2   7  -8     2071.61     1961.85     56.82 o 
  -1   7  -8     3947.58     3910.57    122.30 o 
   0   7  -8      305.17      371.96     19.85 o 
   1   7  -8     4968.21     4820.78    156.55 o 
   2   7  -8     1225.93     1263.82     36.12 o 
   3   7  -8      891.33      915.40     46.16 o 
   4   7  -8      346.94      369.64     23.21 o 
   5   7  -8       44.77       45.80     14.22 o 
  -4   8  -8      160.39      173.09     12.16 o 
  -3   8  -8      177.42      186.74     11.47 o 
  -2   8  -8     2028.03     1956.32     58.22 o 
  -1   8  -8      193.01      221.86      9.57 o 
   0   8  -8     1725.17     1744.58     69.82 o 
   1   8  -8      362.76      366.52     16.75 o 
   2   8  -8      992.05     1048.31     28.98 o 
   3   8  -8      216.08      209.46     16.59 o 
   4   8  -8        5.36        8.55     12.56 o 
  -4   9  -8       94.19      123.69     10.65 o 
  -3   9  -8     1391.42     1400.14     46.84 o 
  -2   9  -8      110.72      140.40      7.98 o 
  -1   9  -8     8377.04     8388.14    256.45 o 
   0   9  -8     1322.14     1280.19     54.00 o 
   1   9  -8     8932.27     8486.87    462.46 o 
   2   9  -8      720.10      711.68     21.99 o 
   3   9  -8     1741.48     1767.42     72.55 o 
   4   9  -8      199.44      190.67     18.12 o 
  -4  10  -8        6.65        8.04      7.71 o 
  -3  10  -8      262.85      269.78     16.98 o 
  -2  10  -8      324.41      312.89     14.06 o 
  -1  10  -8      280.52      262.50     17.71 o 
   0  10  -8      275.67      277.81     17.14 o 
   1  10  -8       72.33       92.33      8.65 o 
   2  10  -8      112.37      122.67      8.93 o 
   3  10  -8      508.16      538.53     46.36 o 
   4  10  -8       56.37       50.53     13.36 o 
  -4  11  -8      490.08      493.14     25.59 o 
  -3  11  -8      144.38      168.34     14.82 o 
  -2  11  -8     1179.66     1161.76     38.60 o 
  -1  11  -8     1033.03     1006.23     46.42 o 
   0  11  -8      856.61      891.37     39.28 o 
   1  11  -8     1675.53     1650.59     60.39 o 
   2  11  -8      697.23      719.00     34.65 o 
   3  11  -8      353.53      372.50     22.07 o 
   4  11  -8      357.89      405.49     34.63 o 
  -4  12  -8      122.42      121.93     14.00 o 
  -3  12  -8      306.47      285.80     14.43 o 
  -2  12  -8     1412.25     1382.36     46.99 o 
  -1  12  -8      482.99      463.83     22.81 o 
   0  12  -8     2900.64     2807.79     92.81 o 
   1  12  -8      711.21      657.33     26.82 o 
   2  12  -8      616.95      640.70     30.22 o 
   3  12  -8      310.55      294.70     20.04 o 
   4  12  -8       30.69       36.86     18.99 o 
  -4  13  -8       11.23       20.03     11.54 o 
  -3  13  -8      620.12      613.48     30.34 o 
  -2  13  -8      592.64      633.96     31.01 o 
  -1  13  -8     5713.89     5406.52    168.71 o 
   0  13  -8     1439.34     1470.13     49.79 o 
   1  13  -8     5522.88     5339.53    169.58 o 
   2  13  -8     1268.66     1152.31     73.17 o 
   3  13  -8      652.60      635.73     32.72 o 
   4  13  -8       72.88       74.67     14.95 o 
  -4  14  -8        7.06        4.78     11.17 o 
  -3  14  -8      247.68      251.42     19.56 o 
  -2  14  -8       54.89       60.03     12.18 o 
  -1  14  -8      219.72      201.29     25.13 o 
   0  14  -8      843.68      822.02     29.26 o 
   1  14  -8      139.06      148.74     11.63 o 
   2  14  -8       72.90      104.28     14.67 o 
   3  14  -8      129.17      108.28     15.03 o 
   4  14  -8       95.81      105.53     18.43 o 
  -4  15  -8      267.28      269.67     39.10 o 
  -3  15  -8      312.30      326.85     22.54 o 
  -2  15  -8     1448.95     1409.56     57.51 o 
  -1  15  -8      206.23      207.43     16.53 o 
   0  15  -8     1067.30     1053.02     36.86 o 
   1  15  -8      363.40      364.39     17.54 o 
   2  15  -8     1057.13     1031.12     48.01 o 
   3  15  -8      353.54      343.40     23.05 o 
   4  15  -8      181.51      162.65     18.12 o 
  -4  16  -8       68.91       68.15     13.84 o 
  -3  16  -8      206.15      217.28     25.13 o 
  -2  16  -8      628.05      577.88     29.79 o 
  -1  16  -8      323.92      231.23     29.04 o 
   0  16  -8     1553.10     1506.50     52.37 o 
   1  16  -8      442.51      420.02     20.29 o 
   2  16  -8      185.01      188.93     18.18 o 
   3  16  -8      233.74      229.22     19.85 o 
   4  16  -8       14.85       22.22     13.96 o 
  -3  17  -8      239.91      261.81     20.04 o 
  -2  17  -8      489.83      474.21     28.18 o 
  -1  17  -8     1983.44     1881.77     82.04 o 
   0  17  -8     1081.84     1034.27     37.51 o 
   1  17  -8     1939.79     1986.73     67.00 o 
   2  17  -8     1041.79      927.52     55.85 o 
   3  17  -8      157.88      176.41     18.77 o 
  -3  18  -8       68.63       82.46     17.87 o 
  -2  18  -8       17.23        8.94     10.99 o 
  -1  18  -8      107.67      121.11     27.37 o 
   0  18  -8      672.90      626.10     24.06 o 
   1  18  -8       24.70       31.04      7.96 o 
   2  18  -8      185.39      178.14     18.39 o 
   3  18  -8      111.77       87.21     16.09 o 
  -3  19  -8      123.04      107.04     15.38 o 
  -2  19  -8      773.87      689.57     49.71 o 
  -1  19  -8      157.35      178.03     16.53 o 
   0  19  -8      400.95      376.52     17.40 o 
   1  19  -8      230.36      232.52     14.37 o 
   2  19  -8      590.56      590.03     32.21 o 
   3  19  -8      136.98      140.67     17.95 o 
  -3  20  -8      150.48      152.39     44.12 o 
  -2  20  -8       73.26       88.33     21.22 o 
  -1  20  -8      183.97      183.49     16.53 o 
   0  20  -8      179.12      188.14     16.32 o 
   1  20  -8      225.32      228.72     19.32 o 
   2  20  -8       90.68       96.51     27.93 o 
   3  20  -8      177.13      168.33     19.32 o 
  -2  21  -8      498.67      462.92     35.19 o 
  -1  21  -8      532.07      547.71     31.01 o 
   0  21  -8     1623.55     1634.07     69.87 o 
   1  21  -8      556.22      597.81     30.22 o 
   2  21  -8      720.80      697.89     45.80 o 
  -2  22  -8       17.10        9.31     11.99 o 
  -1  22  -8      135.51      124.50     14.67 o 
   0  22  -8      101.51      108.64     13.40 o 
   1  22  -8        8.04        0.00     11.15 o 
   2  22  -8       54.81       63.53     14.45 o 
  -2  23  -8      223.82      218.75     34.63 o 
  -1  23  -8       48.67       43.43     12.59 o 
   0  23  -8      150.66      144.65     15.27 o 
   1  23  -8       63.43       71.46     13.40 o 
   2  23  -8      172.73      191.89     20.67 o 
  -1  24  -8      107.32      108.36     14.45 o 
   0  24  -8      108.81      103.88     14.76 o 
   1  24  -8      112.49       96.07     14.22 o 
   0  25  -8      987.75     1007.81     46.16 o 
  -5   0  -7       75.44       91.60     17.87 o 
  -3   0  -7     2470.15     2322.66    122.32 o 
  -1   0  -7     5191.14     5519.19    204.57 o 
   3   0  -7      554.33      600.97     43.56 o 
   5   0  -7       45.92       53.62     23.46 o 
  -5   1  -7       45.29       24.70     11.73 o 
  -4   1  -7      617.76      647.98     30.02 o 
  -3   1  -7     1567.68     1577.46     46.77 o 
  -2   1  -7      822.81      832.27     23.46 o 
  -1   1  -7    14420.47    15514.50    402.13 o 
   0   1  -7      112.49      106.35      5.48 o 
   1   1  -7    15924.92    17166.34    650.85 o 
   3   1  -7     2428.09     2451.91     92.81 o 
   4   1  -7     1032.59     1032.42     45.96 o 
   5   1  -7       51.36       27.93     15.80 o 
  -5   2  -7        1.64        2.65     10.64 o 
  -4   2  -7      373.39      354.51     18.55 o 
  -3   2  -7       23.61       28.70      6.57 o 
  -2   2  -7      912.83      936.36     27.22 o 
  -1   2  -7      287.24      311.48     10.16 o 
   0   2  -7     4144.66     4597.06    123.57 o 
   1   2  -7      174.12      199.27     15.08 o 
   2   2  -7     2438.70     2435.16    142.98 o 
   3   2  -7       24.41       30.09      8.27 o 
   4   2  -7      155.67      165.86     16.36 o 
   5   2  -7        1.60        0.00     14.60 o 
  -5   3  -7       71.29       60.96     11.77 o 
  -4   3  -7      467.76      490.91     25.66 o 
  -3   3  -7     1859.19     1893.82     64.28 o 
  -2   3  -7     1174.57     1223.83     33.64 o 
  -1   3  -7    14876.16    15215.03    408.97 o 
   0   3  -7      356.24      292.80     20.11 o 
   1   3  -7    17182.90    18128.51    690.35 o 
   2   3  -7     1508.71     1540.41     88.25 o 
   3   3  -7     3038.70     3102.14    112.55 o 
   4   3  -7      692.49      701.70     46.36 o 
   5   3  -7      173.73      134.38     20.11 o 
  -5   4  -7      166.59      165.21     15.39 o 
  -4   4  -7       40.01       40.90     10.27 o 
  -3   4  -7     2251.91     2238.86     71.79 o 
  -2   4  -7      125.91      121.06      6.52 o 
  -1   4  -7     5509.08     5689.85    151.49 o 
   0   4  -7     2572.81     2733.25    109.78 o 
   1   4  -7     1687.12     1869.22    105.00 o 
   2   4  -7       23.27       32.39      8.94 o 
   3   4  -7      134.12      160.15     14.95 o 
   4   4  -7       20.57       18.01     12.34 o 
   5   4  -7       32.45       40.21     21.22 o 
  -5   5  -7        0.38        8.90     10.97 o 
  -4   5  -7      386.07      393.89     21.71 o 
  -3   5  -7     1085.32     1110.18     41.06 o 
  -2   5  -7      616.72      629.30     17.72 o 
  -1   5  -7     5223.24     5256.54    139.21 o 
   0   5  -7      117.20      134.05     10.95 o 
   1   5  -7     6194.17     6209.26    245.65 o 
   2   5  -7     1080.93     1045.43     39.03 o 
   3   5  -7     1771.68     1786.28     67.01 o 
   4   5  -7      828.46      839.84     38.61 o 
   5   5  -7        2.87        7.82     22.34 o 
  -5   6  -7        5.63        8.48     10.64 o 
  -4   6  -7      236.44      264.94     17.32 o 
  -3   6  -7       54.16       63.47     13.38 o 
  -2   6  -7      218.82      214.24      8.59 o 
  -1   6  -7      597.29      627.83     17.82 o 
   0   6  -7     1669.90     1650.52     66.29 o 
   1   6  -7      237.40      284.12     17.16 o 
   2   6  -7      692.02      701.19     26.38 o 
   3   6  -7        9.60        6.21      9.85 o 
   4   6  -7      299.20      298.15     21.28 o 
   5   6  -7        0.76       11.17     22.34 o 
  -5   7  -7       45.06       43.78     12.29 o 
  -4   7  -7      170.80      185.60     12.39 o 
  -3   7  -7     1133.24     1111.99     39.77 o 
  -2   7  -7     1121.83     1128.88     30.98 o 
  -1   7  -7     9966.29     9855.47    308.05 o 
   0   7  -7      728.13      663.22     30.22 o 
   1   7  -7    11411.08    11363.94    364.24 o 
   2   7  -7     1224.99     1252.21     43.55 o 
   3   7  -7     1659.76     1637.88     64.64 o 
   4   7  -7      278.79      279.93     20.67 o 
   5   7  -7      109.52       79.96     15.27 o 
  -4   8  -7      117.15      121.30     10.70 o 
  -3   8  -7     1545.71     1449.05     59.18 o 
  -2   8  -7      618.42      578.71     18.80 o 
  -1   8  -7     4620.60     4733.34    145.73 o 
   0   8  -7     1446.58     1584.36     63.49 o 
   1   8  -7     1574.37     1678.70     54.97 o 
   2   8  -7      229.73      254.21     10.27 o 
   3   8  -7       39.72       80.39     12.22 o 
   4   8  -7       25.21       23.60     12.56 o 
   5   8  -7       57.13       47.10     14.47 o 
  -4   9  -7      317.49      313.38     15.66 o 
  -3   9  -7      470.49      498.69     20.57 o 
  -2   9  -7     1401.70     1344.39     38.24 o 
  -1   9  -7     2933.64     2915.96    126.23 o 
   0   9  -7      118.92      150.02     16.20 o 
   1   9  -7     3373.70     3226.73     92.88 o 
   2   9  -7     2187.92     2143.68     62.19 o 
   3   9  -7     1038.05     1060.27     44.58 o 
   4   9  -7      518.21      544.82     29.98 o 
  -4  10  -7      116.32      142.13     17.05 o 
  -3  10  -7      433.08      420.06     17.97 o 
  -2  10  -7      274.68      270.41     12.93 o 
  -1  10  -7      242.03      237.59     15.27 o 
   0  10  -7      812.83      848.85     55.85 o 
   1  10  -7      201.55      210.23      9.79 o 
   2  10  -7      772.12      769.48     25.18 o 
   3  10  -7      245.28      242.53     18.17 o 
   4  10  -7      125.38      132.00     22.90 o 
  -4  11  -7      135.25      153.36     14.93 o 
  -3  11  -7      666.31      655.50     25.09 o 
  -2  11  -7      565.65      548.49     20.89 o 
  -1  11  -7     6404.41     6044.66    246.83 o 
   0  11  -7     1048.46      982.01     34.04 o 
   1  11  -7     7643.03     7556.13    227.21 o 
   2  11  -7      802.13      780.26     28.79 o 
   3  11  -7     1000.28     1033.93     46.95 o 
   4  11  -7      148.37      163.06     16.97 o 
  -4  12  -7      162.86      161.27     11.47 o 
  -3  12  -7      673.47      633.51     28.40 o 
  -2  12  -7      848.15      851.43     31.27 o 
  -1  12  -7     2196.58     2080.79    102.36 o 
   0  12  -7     1783.67     1769.65     58.60 o 
   1  12  -7      618.80      634.48     23.28 o 
   2  12  -7      423.38      441.61     23.05 o 
   3  12  -7      169.55      180.75     17.65 o 
   4  12  -7       29.04       33.51     18.99 o 
  -4  13  -7      324.53      340.97     24.42 o 
  -3  13  -7      214.76      226.82     12.73 o 
  -2  13  -7      972.94      956.25     35.56 o 
  -1  13  -7     1742.91     1546.82     64.70 o 
   0  13  -7       73.90       81.66      8.18 o 
   1  13  -7     2084.58     1912.43     63.77 o 
   2  13  -7     1518.87     1389.78     59.54 o 
   3  13  -7      309.93      318.41     22.12 o 
   4  13  -7      516.21      564.11     41.33 o 
  -4  14  -7       66.95       74.15     10.07 o 
  -3  14  -7      308.52      291.64     14.84 o 
  -2  14  -7       70.30       82.41      9.08 o 
  -1  14  -7      548.01      445.02     50.27 o 
   0  14  -7       75.81       92.73      8.93 o 
   1  14  -7      159.15      177.87     11.96 o 
   2  14  -7      390.08      361.54     22.25 o 
   3  14  -7      166.58      187.51     18.45 o 
   4  14  -7       12.73       10.26     12.56 o 
  -4  15  -7      144.29      151.92     21.22 o 
  -3  15  -7      442.03      456.50     20.71 o 
  -2  15  -7      437.19      445.51     25.23 o 
  -1  15  -7     3346.37     3083.07    127.14 o 
   0  15  -7     2159.97     2034.39     67.45 o 
   1  15  -7     4136.11     3987.71    124.21 o 
   2  15  -7      464.80      430.67     26.24 o 
   3  15  -7      839.78      846.09     44.68 o 
   4  15  -7      160.76      152.15     17.76 o 
  -4  16  -7       81.37       73.03     13.63 o 
  -3  16  -7      406.58      376.44     30.16 o 
  -2  16  -7      367.88      355.87     22.94 o 
  -1  16  -7      976.11      844.08     82.10 o 
   0  16  -7     2599.07     2448.90     81.42 o 
   1  16  -7      238.18      246.57     13.57 o 
   2  16  -7       98.72       90.30     13.84 o 
   3  16  -7       81.44       96.28     15.56 o 
   4  16  -7        8.18        5.71     13.81 o 
  -3  17  -7       29.64       45.09     12.50 o 
  -2  17  -7      458.39      406.92     24.69 o 
  -1  17  -7      222.77      221.05     18.39 o 
   0  17  -7      137.11      154.73     11.13 o 
   1  17  -7      578.90      559.23     21.98 o 
   2  17  -7      636.84      595.44     32.92 o 
   3  17  -7       67.98       52.08     14.22 o 
   4  17  -7      443.74      392.08     37.98 o 
  -3  18  -7      254.98      241.02     40.21 o 
  -2  18  -7       93.82       68.53     12.88 o 
  -1  18  -7      846.99      800.92     48.03 o 
   0  18  -7       62.63       60.74      8.57 o 
   1  18  -7      460.17      477.35     21.60 o 
   2  18  -7       16.98       21.00     13.01 o 
   3  18  -7      133.54      121.05     16.64 o 
  -3  19  -7      171.22      183.60     18.59 o 
  -2  19  -7      543.36      544.40     44.68 o 
  -1  19  -7     1873.98     1856.97     75.72 o 
   0  19  -7     1999.58     1984.25     66.60 o 
   1  19  -7     2018.78     2059.59     70.23 o 
   2  19  -7      544.38      558.99     58.64 o 
   3  19  -7      308.43      286.74     31.28 o 
  -3  20  -7      235.82      214.30     30.72 o 
  -2  20  -7      209.72      201.03     36.30 o 
  -1  20  -7      268.27      238.73     18.39 o 
   0  20  -7      967.56      910.12     41.77 o 
   1  20  -7       41.50       58.04     13.40 o 
   2  20  -7       26.99       24.08     13.19 o 
   3  20  -7       21.37       37.19     14.03 o 
  -3  21  -7       14.65        7.82     31.84 o 
  -2  21  -7      334.70      295.74     36.86 o 
  -1  21  -7       25.47       32.00     11.77 o 
   0  21  -7      184.99      181.94     16.09 o 
   1  21  -7      128.14      114.69     14.67 o 
   2  21  -7      347.76      321.53     40.77 o 
   3  21  -7       55.01       58.14     15.70 o 
  -2  22  -7       68.33       51.21     13.64 o 
  -1  22  -7      286.13      274.91     19.85 o 
   0  22  -7       69.96       72.51     12.34 o 
   1  22  -7      262.63      276.23     20.93 o 
   2  22  -7       10.36        1.59     12.59 o 
  -2  23  -7      280.16      293.30     22.94 o 
  -1  23  -7      401.38      423.06     25.44 o 
   0  23  -7      818.59      808.74     59.20 o 
   1  23  -7      497.70      514.13     28.14 o 
   2  23  -7      398.02      412.94     26.30 o 
  -1  24  -7        5.88        6.52     11.54 o 
   0  24  -7      151.44      168.29     16.64 o 
   1  24  -7       33.88       33.51     12.59 o 
   2  24  -7       52.38       64.48     14.67 o 
  -1  25  -7       32.22       51.09     13.40 o 
   0  25  -7       26.12       10.72     11.15 o 
   1  25  -7       66.11       75.96     23.46 o 
  -4   0  -6      981.76     1024.33     67.02 o 
  -2   0  -6     3619.48     3785.75    148.89 o 
   0   0  -6    11338.60    12154.60    456.54 o 
  -5   1  -6      131.33      144.33     13.81 o 
  -4   1  -6      259.01      271.56     16.97 o 
  -3   1  -6      364.31      366.30     12.56 o 
  -2   1  -6      701.39      676.88     18.70 o 
  -1   1  -6     1923.04     1960.15     59.20 o 
   0   1  -6    16040.33    16875.52    451.70 o 
   3   1  -6      460.93      474.42     24.49 o 
   4   1  -6       73.86       67.47     13.15 o 
   5   1  -6       60.09       46.36     15.80 o 
  -5   2  -6      464.60      431.23     22.91 o 
  -4   2  -6       55.10       67.02     10.97 o 
  -3   2  -6     3040.95     2977.53    101.04 o 
  -2   2  -6      352.83      369.02     12.14 o 
  -1   2  -6     7805.45     8165.45    228.29 o 
   0   2  -6      945.85     1088.78     35.23 o 
   1   2  -6     3902.64     4221.32    204.42 o 
   3   2  -6     1105.71     1054.67     42.25 o 
   4   2  -6       37.08       32.11     11.77 o 
   5   2  -6      378.73      323.34     25.59 o 
  -5   3  -6      128.65      140.76     14.22 o 
  -4   3  -6      144.10      172.04     13.81 o 
  -3   3  -6      246.37      246.09     13.35 o 
  -2   3  -6     1576.72     1545.47     40.91 o 
  -1   3  -6     4384.98     4618.52    133.20 o 
   0   3  -6     3354.74     3379.96    125.98 o 
   1   3  -6     6760.16     7299.83    288.76 o 
   2   3  -6      640.84      624.43     39.10 o 
   3   3  -6      475.27      434.93     19.26 o 
   4   3  -6      105.54      131.89     14.76 o 
   5   3  -6       74.57       44.35     15.74 o 
  -5   4  -6       31.40       19.88     11.43 o 
  -4   4  -6      517.49      521.79     26.45 o 
  -3   4  -6      314.50      302.26     13.96 o 
  -2   4  -6     3399.83     3568.87     95.93 o 
  -1   4  -6      168.34      161.09      6.71 o 
   0   4  -6    12196.70    12225.05    462.86 o 
   1   4  -6      239.07      226.98     11.77 o 
   2   4  -6     8987.78     9466.21    363.33 o 
   3   4  -6      416.83      394.32     17.48 o 
   4   4  -6     1309.16     1237.32     61.44 o 
   5   4  -6       44.69       43.01     15.80 o 
  -5   5  -6       73.40       99.24     12.64 o 
  -4   5  -6      205.91      212.50     25.69 o 
  -3   5  -6      465.82      460.65     17.84 o 
  -2   5  -6     1250.50     1176.43     34.90 o 
  -1   5  -6      857.82      819.81     21.62 o 
   0   5  -6     8208.28     8770.60    329.77 o 
   1   5  -6     1084.17     1068.22     47.37 o 
   2   5  -6      990.52      968.98     30.44 o 
   3   5  -6      596.36      574.00     22.41 o 
   4   5  -6       73.30       86.87     14.47 o 
   5   5  -6       27.60       31.28     22.34 o 
  -5   6  -6      200.54      188.81     14.95 o 
  -4   6  -6      154.70      168.06     14.15 o 
  -3   6  -6     2256.01     2157.54     67.50 o 
  -2   6  -6     1272.20     1288.14     38.26 o 
  -1   6  -6     6431.25     6409.94    201.21 o 
   0   6  -6     2462.96     2604.45    101.86 o 
   1   6  -6     3234.77     3429.95    108.66 o 
   2   6  -6     1182.43     1251.87     39.25 o 
   3   6  -6     1193.06     1195.83     55.93 o 
   4   6  -6       97.00       91.62     13.96 o 
   5   6  -6      130.36      111.70     25.69 o 
  -5   7  -6       22.89       38.55     19.55 o 
  -4   7  -6       83.25       96.04      9.88 o 
  -3   7  -6      248.15      245.88     19.45 o 
  -2   7  -6     1622.38     1597.29     43.00 o 
  -1   7  -6     3916.34     3840.43    120.16 o 
   0   7  -6     1375.82     1255.58     52.06 o 
   1   7  -6     4535.88     4562.90    144.93 o 
   2   7  -6      547.86      537.15     21.85 o 
   3   7  -6      493.35      481.65     24.45 o 
   4   7  -6       98.38       97.16     14.76 o 
   5   7  -6       14.14       17.54     13.15 o 
  -5   8  -6       21.02       24.41     10.64 o 
  -4   8  -6       94.99      108.20     10.09 o 
  -3   8  -6      178.94      174.21     10.65 o 
  -2   8  -6     1428.45     1489.83     42.85 o 
  -1   8  -6      214.00      213.99      9.08 o 
   0   8  -6     5058.26     5061.79    195.08 o 
   1   8  -6      261.46      233.06      9.74 o 
   2   8  -6     5244.84     5388.20    172.73 o 
   3   8  -6      330.00      316.57     24.58 o 
   4   8  -6      469.78      470.48     26.03 o 
   5   8  -6       64.84       54.22     14.47 o 
  -5   9  -6       94.37      104.30     16.76 o 
  -4   9  -6       70.86       75.64      9.63 o 
  -3   9  -6      369.69      366.18     15.85 o 
  -2   9  -6     2193.79     2111.66     60.17 o 
  -1   9  -6      182.33      158.05      9.48 o 
   0   9  -6     4035.46     4003.81    157.16 o 
   1   9  -6      495.97      476.68     14.68 o 
   2   9  -6     1687.37     1758.45     55.55 o 
   3   9  -6      521.62      473.89     26.45 o 
   4   9  -6       34.15       34.59     13.01 o 
   5   9  -6       43.98       45.16     14.47 o 
  -4  10  -6      156.51      147.92     11.57 o 
  -3  10  -6     2071.48     1971.33     64.47 o 
  -2  10  -6     1004.25      958.65     34.13 o 
  -1  10  -6     3250.08     3214.43    103.38 o 
   0  10  -6     2959.52     2973.93    107.77 o 
   1  10  -6     1568.14     1601.79     44.46 o 
   2  10  -6      689.09      684.82     20.70 o 
   3  10  -6      919.84      908.66     51.94 o 
   4  10  -6      108.82      131.40     15.80 o 
  -4  11  -6       98.47      108.45     10.28 o 
  -3  11  -6      344.81      332.86     16.22 o 
  -2  11  -6      795.10      791.63     26.08 o 
  -1  11  -6     3022.82     3007.40    105.51 o 
   0  11  -6     1997.05     1894.51     62.90 o 
   1  11  -6     3499.72     3560.93    108.99 o 
   2  11  -6       95.05      144.55     14.22 o 
   3  11  -6      540.93      530.01     26.07 o 
   4  11  -6       57.36       77.90     14.47 o 
  -4  12  -6       53.86       75.01      9.50 o 
  -3  12  -6      357.51      352.46     16.02 o 
  -2  12  -6      406.19      416.83     17.25 o 
  -1  12  -6     1516.23     1467.21     54.86 o 
   0  12  -6     1864.10     1832.59     59.67 o 
   1  12  -6     1581.13     1520.94     54.31 o 
   2  12  -6     2329.33     2237.19     72.14 o 
   3  12  -6      539.13      569.18     29.61 o 
   4  12  -6      305.33      310.84     22.50 o 
  -4  13  -6       56.59       63.64      9.63 o 
  -3  13  -6      195.46      198.02     12.14 o 
  -2  13  -6     1302.35     1237.06     42.91 o 
  -1  13  -6      141.87      141.93     17.66 o 
   0  13  -6     3875.17     3777.86    122.93 o 
   1  13  -6      339.31      335.70     14.92 o 
   2  13  -6      972.61      957.72     34.54 o 
   3  13  -6      280.26      296.02     16.98 o 
   4  13  -6       10.90       14.01     12.87 o 
  -4  14  -6      292.87      298.19     15.93 o 
  -3  14  -6     1395.09     1247.24     48.04 o 
  -2  14  -6     1035.37      981.00     34.68 o 
  -1  14  -6     1450.54     1262.60    116.73 o 
   0  14  -6     2375.42     2482.88     80.55 o 
   1  14  -6      637.36      626.41     24.21 o 
   2  14  -6      729.11      722.44     34.19 o 
   3  14  -6      573.01      525.77     27.61 o 
   4  14  -6      185.93      232.35     26.81 o 
  -4  15  -6       62.79       66.70     10.16 o 
  -3  15  -6      185.20      185.15     14.55 o 
  -2  15  -6      409.28      407.97     22.54 o 
  -1  15  -6     2077.50     2034.14    122.88 o 
   0  15  -6      386.42      373.60     16.09 o 
   1  15  -6     2597.44     2502.04     85.27 o 
   2  15  -6       44.35       68.52     13.63 o 
   3  15  -6      329.17      307.27     21.28 o 
   4  15  -6       38.90       36.99     13.81 o 
  -4  16  -6       67.64       71.78     10.52 o 
  -3  16  -6      548.03      534.55     22.84 o 
  -2  16  -6      195.29      211.85     30.16 o 
  -1  16  -6     1560.38     1430.18     63.11 o 
   0  16  -6     1633.64     1539.83     52.14 o 
   1  16  -6     1807.49     1748.29     59.90 o 
   2  16  -6      990.63      928.03     43.70 o 
   3  16  -6      934.86      905.33     43.00 o 
   4  16  -6      136.62      118.29     16.76 o 
  -4  17  -6      107.17      108.40     16.09 o 
  -3  17  -6      116.77      145.29     16.20 o 
  -2  17  -6      759.20      674.87     35.92 o 
  -1  17  -6       36.53       60.32     11.49 o 
   0  17  -6     1454.47     1487.04     50.44 o 
   1  17  -6       69.03       77.59      9.18 o 
   2  17  -6      628.51      549.37     29.42 o 
   3  17  -6      186.22      178.74     18.25 o 
   4  17  -6       29.24       28.66     13.67 o 
  -3  18  -6      313.66      250.22     24.58 o 
  -2  18  -6      862.88      729.58     90.48 o 
  -1  18  -6      464.90      440.55     24.69 o 
   0  18  -6     1375.51     1347.31     47.02 o 
   1  18  -6      140.56      155.20     11.61 o 
   2  18  -6      694.17      668.05     34.33 o 
   3  18  -6       88.27      107.90     16.09 o 
  -3  19  -6      103.85      107.11     16.73 o 
  -2  19  -6      328.25      302.75     31.84 o 
  -1  19  -6     1300.39     1245.83     54.35 o 
   0  19  -6       84.90      110.53      9.91 o 
   1  19  -6     1141.14     1161.64     42.63 o 
   2  19  -6       90.35       91.64     15.05 o 
   3  19  -6      224.75      187.20     19.32 o 
  -3  20  -6      244.42      232.06     47.47 o 
  -2  20  -6        4.86        0.00     10.99 o 
  -1  20  -6      672.32      701.89     41.33 o 
   0  20  -6      333.29      322.68     20.36 o 
   1  20  -6      872.73      829.95     40.07 o 
   2  20  -6      108.38      119.24     20.11 o 
   3  20  -6      529.39      515.15     30.22 o 
  -3  21  -6       31.92       35.05     14.37 o 
  -2  21  -6      556.50      493.44     30.05 o 
  -1  21  -6       12.77       10.50     11.15 o 
   0  21  -6      228.50      264.98     19.05 o 
   1  21  -6       26.85       36.83     11.98 o 
   2  21  -6      426.20      419.76     26.56 o 
   3  21  -6       91.49       97.19     17.14 o 
  -2  22  -6      535.14      510.55     51.38 o 
  -1  22  -6       96.21       92.44     13.63 o 
   0  22  -6      884.80      872.41     60.32 o 
   1  22  -6       17.46       21.00     11.15 o 
   2  22  -6      389.86      378.93     24.42 o 
  -2  23  -6       42.76       47.30     16.20 o 
  -1  23  -6      547.25      567.06     29.42 o 
   0  23  -6       45.09       41.32     12.07 o 
   1  23  -6      328.58      334.10     23.05 o 
   2  23  -6        3.20        0.64     12.59 o 
  -2  24  -6       74.31       42.34     26.25 o 
  -1  24  -6      528.37      556.78     29.42 o 
   0  24  -6        6.27        1.60     10.72 o 
   1  24  -6      603.29      595.79     32.27 o 
   2  24  -6       11.72       12.45     13.40 o 
  -1  25  -6        3.13        6.02     11.77 o 
   0  25  -6       83.02       99.67     14.22 o 
   1  25  -6       42.25       41.33     21.22 o 
   0  26  -6      275.71      295.18     25.69 o 
  -5   0  -5       41.25       42.45     16.76 o 
  -3   0  -5      526.68      480.75     22.50 o 
  -1   0  -5     1964.16     2220.80     80.17 o 
   3   0  -5      502.73      457.99     33.51 o 
   5   0  -5      181.91      168.67     29.04 o 
  -5   1  -5      233.48      265.17     18.17 o 
  -4   1  -5      595.72      580.36     27.24 o 
  -3   1  -5     1124.22     1094.67     33.65 o 
  -2   1  -5     8059.36     8165.53    229.27 o 
  -1   1  -5      521.84      479.41     14.79 o 
   0   1  -5    15554.10    16061.28    459.35 o 
   3   1  -5     1212.76     1194.73     46.20 o 
   4   1  -5      233.34      224.19     44.12 o 
   5   1  -5      145.29      141.94     18.96 o 
  -5   2  -5        4.86       21.39     10.64 o 
  -4   2  -5        9.56       37.00      9.85 o 
  -3   2  -5       23.03       29.72      6.38 o 
  -2   2  -5      284.14      382.71     12.83 o 
  -1   2  -5      604.30      652.44     19.54 o 
   0   2  -5    11672.47    12392.98    374.91 o 
   1   2  -5      595.34      654.59     35.75 o 
   2   2  -5     4875.88     5045.70    266.97 o 
   3   2  -5        4.48       14.93      7.82 o 
   4   2  -5     1074.10     1004.04     89.36 o 
   5   2  -5        2.24        5.59     15.01 o 
  -5   3  -5      388.18      444.01     24.08 o 
  -4   3  -5      347.11      351.55     19.75 o 
  -3   3  -5     2471.76     2461.22     80.40 o 
  -2   3  -5     5758.09     5690.81    157.36 o 
  -1   3  -5      766.62      818.58     24.57 o 
   0   3  -5    17340.36    16922.82    667.43 o 
   1   3  -5     1164.58     1254.44     65.91 o 
   2   3  -5     4117.76     4191.02    153.63 o 
   3   3  -5     2194.06     2097.20     69.44 o 
   4   3  -5      105.37      123.07     14.47 o 
   5   3  -5      272.67      263.47     26.25 o 
  -5   4  -5      106.50       84.15     12.64 o 
  -4   4  -5       26.61       36.82      9.85 o 
  -3   4  -5      862.08      793.95     29.01 o 
  -2   4  -5      242.78      248.27      9.04 o 
  -1   4  -5      127.89      147.49      6.11 o 
   0   4  -5      886.39     1002.57     43.00 o 
   1   4  -5       21.71       42.45      7.82 o 
   2   4  -5      330.28      345.93     13.62 o 
   3   4  -5      468.91      465.64     17.40 o 
   4   4  -5       18.98       26.59     11.77 o 
   5   4  -5      232.47      191.48     21.33 o 
  -5   5  -5       28.47       45.11     11.43 o 
  -4   5  -5      403.52      394.47     20.92 o 
  -3   5  -5      534.18      534.80     19.97 o 
  -2   5  -5     8398.78     8381.92    231.92 o 
  -1   5  -5     2026.27     1998.71     63.41 o 
   0   5  -5    13570.41    13219.72    501.17 o 
   1   5  -5     1822.66     1933.67     64.41 o 
   2   5  -5     6215.92     6351.74    193.49 o 
   3   5  -5      346.44      343.24     20.49 o 
   4   5  -5      154.65      162.64     16.06 o 
   5   5  -5       32.92       31.10     14.95 o 
  -5   6  -5        3.90       12.25     10.97 o 
  -4   6  -5        7.46       31.11     10.18 o 
  -3   6  -5        2.30       14.16      6.15 o 
  -2   6  -5      563.49      695.15     21.91 o 
  -1   6  -5      844.98      870.38     31.59 o 
   0   6  -5      751.56      633.39     28.63 o 
   1   6  -5     1251.52     1350.77     41.45 o 
   2   6  -5     5398.35     5398.54    166.27 o 
   3   6  -5       33.77       39.44     10.18 o 
   4   6  -5     1087.16     1096.42     89.92 o 
   5   6  -5       12.33       12.29     21.22 o 
  -5   7  -5      216.14      237.47     17.32 o 
  -4   7  -5      188.75      193.23     12.39 o 
  -3   7  -5     1866.86     1802.71     59.33 o 
  -2   7  -5     4527.36     4477.37    123.15 o 
  -1   7  -5      637.16      656.78     23.71 o 
   0   7  -5    10954.69    10969.06    417.05 o 
   1   7  -5      840.98      853.62     24.83 o 
   2   7  -5     2985.42     3062.15     97.42 o 
   3   7  -5     1595.36     1628.22     66.57 o 
   4   7  -5       75.63       96.00     14.15 o 
   5   7  -5      228.44      204.59     19.05 o 
  -5   8  -5       64.02       59.59     11.77 o 
  -4   8  -5       81.21       79.81      9.44 o 
  -3   8  -5      627.05      561.56     22.55 o 
  -2   8  -5      272.40      286.11     10.12 o 
  -1   8  -5      269.12      287.57     10.94 o 
   0   8  -5       24.20       31.28     15.64 o 
   1   8  -5      107.60      147.24      7.09 o 
   2   8  -5      511.05      527.74     20.49 o 
   3   8  -5      345.73      365.27     19.34 o 
   4   8  -5      170.20      165.73     16.97 o 
   5   8  -5      209.72      177.63     19.24 o 
  -5   9  -5       20.74       32.75     10.97 o 
  -4   9  -5      339.54      354.07     16.49 o 
  -3   9  -5      564.75      552.51     21.06 o 
  -2   9  -5     5894.41     5656.62    157.82 o 
  -1   9  -5     2860.11     2837.19     89.06 o 
   0   9  -5    10828.52    10439.93    327.16 o 
   1   9  -5     2441.87     2497.62     72.66 o 
   2   9  -5     4390.85     4443.74    138.17 o 
   3   9  -5      407.10      414.91     23.29 o 
   4   9  -5      109.18      112.54     14.95 o 
   5   9  -5       18.40       15.51     14.15 o 
  -5  10  -5       14.92       20.43     10.97 o 
  -4  10  -5       37.25       58.38      9.35 o 
  -3  10  -5       56.44       65.30      8.18 o 
  -2  10  -5      303.60      354.01     13.16 o 
  -1  10  -5      926.99      955.66     25.39 o 
   0  10  -5     2019.24     1849.47     53.97 o 
   1  10  -5     1518.85     1535.46     43.09 o 
   2  10  -5     3005.52     2846.06    121.80 o 
   3  10  -5      299.67      288.31     18.96 o 
   4  10  -5      705.32      684.74     36.67 o 
   5  10  -5      109.90       96.13     16.06 o 
  -4  11  -5      189.20      191.90     12.60 o 
  -3  11  -5      985.49      944.71     33.94 o 
  -2  11  -5     2553.89     2520.35     71.11 o 
  -1  11  -5      556.82      546.11     17.86 o 
   0  11  -5     4347.23     4247.20    117.99 o 
   1  11  -5      611.72      633.52     19.71 o 
   2  11  -5     1772.22     1785.56     60.99 o 
   3  11  -5      877.81      876.66     40.26 o 
   4  11  -5       64.46       65.28     22.90 o 
  -4  12  -5      114.07      119.19     11.09 o 
  -3  12  -5       71.28      100.36      9.79 o 
  -2  12  -5      197.34      201.51     10.18 o 
  -1  12  -5      421.55      424.13     15.05 o 
   0  12  -5       24.38       29.04     17.87 o 
   1  12  -5       77.85      113.92      9.67 o 
   2  12  -5      294.76      297.80     15.23 o 
   3  12  -5       91.49      101.57     13.81 o 
   4  12  -5      210.36      200.99     17.76 o 
  -4  13  -5      559.07      553.54     22.52 o 
  -3  13  -5      421.64      421.91     16.20 o 
  -2  13  -5     3968.04     3838.48    107.79 o 
  -1  13  -5     1968.50     1824.55     59.22 o 
   0  13  -5     7314.13     7216.43    226.55 o 
   1  13  -5     1720.27     1623.51     58.04 o 
   2  13  -5     3187.06     3172.94    103.03 o 
   3  13  -5      422.29      452.24     35.19 o 
   4  13  -5      267.73      288.99     21.28 o 
  -4  14  -5        3.81       14.40      8.50 o 
  -3  14  -5       13.50       19.09      7.81 o 
  -2  14  -5       59.96      103.99      9.61 o 
  -1  14  -5      332.54      340.31     25.69 o 
   0  14  -5     1267.42     1299.07     44.16 o 
   1  14  -5      770.66      716.54     31.12 o 
   2  14  -5      943.09      949.95     37.13 o 
   3  14  -5      210.86      194.07     13.75 o 
   4  14  -5      386.19      352.32     23.66 o 
  -4  15  -5      115.04      123.69     11.95 o 
  -3  15  -5      718.08      664.17     26.77 o 
  -2  15  -5      630.19      613.73     41.89 o 
  -1  15  -5      713.67      647.99     41.89 o 
   0  15  -5     1268.05     1217.23     42.26 o 
   1  15  -5      791.34      784.54     28.77 o 
   2  15  -5      391.16      383.70     23.05 o 
   3  15  -5      639.11      595.69     30.77 o 
   4  15  -5       39.48       45.80     17.87 o 
  -4  16  -5       14.17       21.73      9.08 o 
  -3  16  -5       22.51       23.57      8.26 o 
  -2  16  -5      445.23      430.10     24.42 o 
  -1  16  -5       74.71       70.38     17.87 o 
   0  16  -5       16.99       11.17     16.76 o 
   1  16  -5       15.67       15.82      6.82 o 
   2  16  -5      540.73      518.31     28.30 o 
   3  16  -5       28.25       18.16     12.07 o 
   4  16  -5       40.95       21.93     13.81 o 
  -4  17  -5      429.37      432.62     25.35 o 
  -3  17  -5      543.71      526.91     35.75 o 
  -2  17  -5     1887.78     1812.37     76.51 o 
  -1  17  -5     1898.77     1759.57     76.94 o 
   0  17  -5     3021.57     3094.04     98.42 o 
   1  17  -5     1791.10     1795.90     61.19 o 
   2  17  -5     1417.63     1416.30     60.33 o 
   3  17  -5      342.09      333.91     23.46 o 
   4  17  -5      260.25      216.53     19.70 o 
  -3  18  -5       47.96       49.09     13.36 o 
  -2  18  -5        7.34       28.85     11.77 o 
  -1  18  -5      355.52      383.38     23.88 o 
   0  18  -5       28.94       31.54      7.41 o 
   1  18  -5      775.47      770.49     31.13 o 
   2  18  -5      570.15      506.76     30.53 o 
   3  18  -5      207.52      175.47     18.52 o 
   4  18  -5      128.20       97.81     16.06 o 
  -3  19  -5      236.38      214.11     20.04 o 
  -2  19  -5       81.02       75.41     14.51 o 
  -1  19  -5      432.57      419.11     25.23 o 
   0  19  -5      349.84      353.93     16.50 o 
   1  19  -5      525.40      527.40     21.98 o 
   2  19  -5       34.11       37.05     14.52 o 
   3  19  -5      229.60      184.55     19.05 o 
  -3  20  -5      112.45      104.68     24.02 o 
  -2  20  -5      123.97      131.57     16.23 o 
  -1  20  -5       25.87       42.63     11.77 o 
   0  20  -5       13.24       12.12     10.13 o 
   1  20  -5      132.49      102.54     14.45 o 
   2  20  -5      202.24      192.23     19.22 o 
   3  20  -5       76.70       63.24     14.67 o 
  -3  21  -5      484.87      420.47     61.44 o 
  -2  21  -5      662.74      649.55     33.53 o 
  -1  21  -5     1466.39     1492.89     64.64 o 
   0  21  -5     1042.17     1101.79     47.31 o 
   1  21  -5     1383.97     1384.94     59.54 o 
   2  21  -5      402.69      401.47     26.54 o 
   3  21  -5      263.91      267.27     23.07 o 
  -3  22  -5       58.06       55.67     16.76 o 
  -2  22  -5       84.30       82.65     15.38 o 
  -1  22  -5      223.33      235.12     19.32 o 
   0  22  -5       29.42       34.71     10.95 o 
   1  22  -5      424.55      433.91     24.94 o 
   2  22  -5      396.78      354.91     32.39 o 
   3  22  -5      244.80      229.70     27.37 o 
  -2  23  -5       35.12       23.40     13.36 o 
  -1  23  -5      103.57       81.42     13.96 o 
   0  23  -5       62.04       59.26     12.34 o 
   1  23  -5      128.19      133.24     15.27 o 
   2  23  -5       30.07       32.55     13.40 o 
  -2  24  -5        1.79        4.02     11.88 o 
  -1  24  -5        8.96        4.54     11.77 o 
   0  24  -5        8.37        0.48     10.72 o 
   1  24  -5       51.41       49.87     12.81 o 
   2  24  -5        9.14        7.10     13.15 o 
  -1  25  -5      547.78      584.79     32.95 o 
   0  25  -5      285.65      302.47     35.19 o 
   1  25  -5      566.21      580.86     45.80 o 
  -1  26  -5       54.75       69.37     13.40 o 
   0  26  -5       32.54       29.55     11.77 o 
   1  26  -5      126.18      170.91     26.81 o 
  -4   0  -4     1719.91     1690.09     94.95 o 
  -2   0  -4     4824.86     5062.03    195.89 o 
   0   0  -4     2407.29     2795.43    106.24 o 
   2   0  -4     2173.80     2105.63    103.89 o 
   4   0  -4      762.28      718.26     50.27 o 
  -5   1  -4      126.03      145.12     15.08 o 
  -4   1  -4      380.34      346.17     20.13 o 
  -3   1  -4      590.86      558.03     20.20 o 
  -2   1  -4     8817.01     8947.28    244.35 o 
  -1   1  -4       47.07       58.99      4.29 o 
   0   1  -4     6351.69     6891.84    213.25 o 
   2   1  -4     7330.65     7584.75    390.97 o 
   3   1  -4     1214.09     1147.22     48.18 o 
   4   1  -4      212.04      217.22     19.34 o 
   5   1  -4      313.17      292.06     24.08 o 
  -5   2  -4      108.06       94.89     12.22 o 
  -4   2  -4       42.63       50.76     10.18 o 
  -3   2  -4      661.39      671.04     24.93 o 
  -2   2  -4      300.39      313.57     10.46 o 
  -1   2  -4     7452.64     7915.46    216.01 o 
   0   2  -4      549.90      614.51     26.03 o 
   1   2  -4    10938.62    11227.44    614.38 o 
   2   2  -4      333.39      357.45     24.58 o 
   3   2  -4     2055.56     1921.72     62.80 o 
   4   2  -4       22.52       28.45     11.54 o 
   5   2  -4       29.01       35.19     15.80 o 
  -5   3  -4      130.27      135.73     17.31 o 
  -4   3  -4      579.50      558.30     27.65 o 
  -3   3  -4      844.43      841.12     30.31 o 
  -2   3  -4     5046.59     4912.90    132.51 o 
  -1   3  -4     1463.21     1602.39     40.49 o 
   0   3  -4    19909.04    20718.02    893.08 o 
   1   3  -4      475.35      556.29     37.98 o 
   2   3  -4     3531.66     3621.31    139.81 o 
   3   3  -4     1115.44     1088.09     38.08 o 
   4   3  -4      489.92      471.04     25.92 o 
   5   3  -4      242.09      194.95     20.92 o 
  -5   4  -4       13.70       10.61     10.27 o 
  -4   4  -4     1147.19     1123.14     49.36 o 
  -3   4  -4       11.82       19.59      6.21 o 
  -2   4  -4     1161.86     1231.14     35.32 o 
  -1   4  -4      103.16      118.11      5.39 o 
   0   4  -4      490.76      444.33     20.36 o 
   1   4  -4      230.99      253.44     11.43 o 
   2   4  -4      999.35      958.79     35.15 o 
   3   4  -4       71.00       81.76      8.31 o 
   4   4  -4      340.13      386.42     22.90 o 
   5   4  -4        3.47       19.55     15.01 o 
  -5   5  -4      327.16      301.01     18.91 o 
  -4   5  -4      475.14      455.10     23.29 o 
  -3   5  -4      292.23      284.07     13.96 o 
  -2   5  -4     7019.15     6973.94    193.94 o 
  -1   5  -4     1908.16     1986.71     61.26 o 
   0   5  -4    11315.26    11741.54    441.93 o 
   1   5  -4     3397.73     3671.40    120.16 o 
   2   5  -4     5605.08     5810.80    181.27 o 
   3   5  -4     1412.21     1358.56     53.55 o 
   4   5  -4      233.33      229.65     25.69 o 
   5   5  -4      453.66      390.17     28.44 o 
  -5   6  -4      131.69      135.52     20.67 o 
  -4   6  -4       62.14       61.95     10.64 o 
  -3   6  -4      689.72      762.29     28.80 o 
  -2   6  -4     1504.10     1537.64     43.14 o 
  -1   6  -4     6365.74     6225.81    172.60 o 
   0   6  -4     1004.68      991.00     41.33 o 
   1   6  -4     9313.20     9549.59    253.58 o 
   2   6  -4     1353.45     1476.76     50.38 o 
   3   6  -4     2303.75     2269.39     88.65 o 
   4   6  -4       55.27       45.87     12.87 o 
   5   6  -4       74.79       63.51     16.18 o 
  -5   7  -4      109.27      111.22     13.43 o 
  -4   7  -4     1241.72     1192.24     41.27 o 
  -3   7  -4      597.15      553.61     21.71 o 
  -2   7  -4     4528.59     4304.13    108.35 o 
  -1   7  -4     1329.77     1312.57     38.50 o 
   0   7  -4    17305.38    17353.08    666.26 o 
   1   7  -4      776.19      810.98     22.85 o 
   2   7  -4     4049.78     3959.49    123.53 o 
   3   7  -4      418.71      417.16     23.29 o 
   4   7  -4     1320.52     1311.14     56.72 o 
   5   7  -4      106.88       87.26     15.27 o 
  -5   8  -4       40.84       54.14     11.43 o 
  -4   8  -4      587.14      602.52     24.25 o 
  -3   8  -4      399.04      375.11     15.45 o 
  -2   8  -4      476.07      520.84     14.48 o 
  -1   8  -4      754.72      826.75     26.91 o 
   0   8  -4     1640.75     1732.43     49.78 o 
   1   8  -4      651.34      776.99     21.43 o 
   2   8  -4     1126.32     1126.84     41.37 o 
   3   8  -4       81.25       79.47     12.22 o 
   4   8  -4      130.55      158.99     26.81 o 
   5   8  -4        4.67       12.16     13.36 o 
  -5   9  -4      401.94      421.98     22.87 o 
  -4   9  -4      226.92      237.00     13.69 o 
  -3   9  -4      606.23      591.19     23.84 o 
  -2   9  -4     2000.06     1932.12     55.34 o 
  -1   9  -4      576.92      637.91     17.64 o 
   0   9  -4     7991.17     8146.56    226.01 o 
   1   9  -4     1441.41     1506.31     42.94 o 
   2   9  -4      986.61     1021.15     34.07 o 
   3   9  -4     1861.33     1759.57     69.39 o 
   4   9  -4       71.17       80.49     14.15 o 
   5   9  -4      506.95      513.22     30.34 o 
  -5  10  -4       67.49       63.67     11.77 o 
  -4  10  -4       16.16       19.60      7.88 o 
  -3  10  -4      266.98      287.39     12.45 o 
  -2  10  -4     1004.17      991.93     30.65 o 
  -1  10  -4     5226.42     5323.50    146.52 o 
   0  10  -4      102.39      103.89     20.11 o 
   1  10  -4     7322.30     7460.08    198.94 o 
   2  10  -4     1040.71     1003.64     43.00 o 
   3  10  -4      949.74      909.53     42.21 o 
   4  10  -4       68.54       54.99     13.36 o 
   5  10  -4       28.48       34.33     14.95 o 
  -4  11  -4      687.43      633.08     25.33 o 
  -3  11  -4      709.85      665.18     21.69 o 
  -2  11  -4     3649.27     3520.17    101.09 o 
  -1  11  -4     2477.18     2361.04     68.43 o 
   0  11  -4     6822.51     6835.19    187.67 o 
   1  11  -4     1582.80     1609.56     44.74 o 
   2  11  -4     3705.26     3721.20    115.68 o 
   3  11  -4      106.37      109.88     14.22 o 
   4  11  -4      785.49      777.83     37.10 o 
   5  11  -4        5.64        0.00     13.67 o 
  -4  12  -4      340.35      351.04     16.69 o 
  -3  12  -4      468.81      445.99     16.38 o 
  -2  12  -4     1274.51     1284.13     38.34 o 
  -1  12  -4      226.17      245.70     10.63 o 
   0  12  -4      240.12      238.47      9.97 o 
   1  12  -4      218.27      251.07     10.30 o 
   2  12  -4     1036.81     1005.27     33.94 o 
   3  12  -4       65.32       74.49     13.01 o 
   4  12  -4      227.37      223.52     37.42 o 
  -4  13  -4       65.54       70.80     10.00 o 
  -3  13  -4      627.54      607.14     21.26 o 
  -2  13  -4      976.86      922.32     28.41 o 
  -1  13  -4      519.40      573.80     18.74 o 
   0  13  -4     2136.27     2153.61     62.18 o 
   1  13  -4     1200.06     1184.69     36.12 o 
   2  13  -4      419.77      433.21     19.10 o 
   3  13  -4     1460.24     1461.89     61.47 o 
   4  13  -4       44.35       52.76     13.67 o 
  -4  14  -4       63.77       79.85     10.16 o 
  -3  14  -4      109.79      132.19      9.73 o 
  -2  14  -4      698.16      703.94     24.04 o 
  -1  14  -4     1997.60     1884.65     73.41 o 
   0  14  -4      697.78      698.55     22.06 o 
   1  14  -4     3022.98     2961.28     90.77 o 
   2  14  -4      872.27      844.76     30.67 o 
   3  14  -4      426.24      419.74     24.45 o 
   4  14  -4       73.08       78.96     14.47 o 
  -4  15  -4      149.39      148.46     11.96 o 
  -3  15  -4      699.71      669.00     22.95 o 
  -2  15  -4     1964.58     1907.76     67.66 o 
  -1  15  -4     2878.99     2599.17    137.22 o 
   0  15  -4     5593.96     5692.63    158.92 o 
   1  15  -4     1916.53     1867.05     74.84 o 
   2  15  -4     1882.10     1990.90     65.68 o 
   3  15  -4      237.83      250.47     15.48 o 
   4  15  -4      193.39      179.53     20.11 o 
  -4  16  -4       97.07       92.93     11.08 o 
  -3  16  -4      351.98      324.65     16.33 o 
  -2  16  -4      180.20      187.33     17.14 o 
  -1  16  -4      185.23      182.52     28.48 o 
   0  16  -4      339.81      343.51     15.95 o 
   1  16  -4       29.89       32.15      7.47 o 
   2  16  -4      373.70      358.87     18.76 o 
   3  16  -4       53.85       66.48     10.93 o 
   4  16  -4      133.39      114.48     16.18 o 
  -4  17  -4       15.42       27.25      9.51 o 
  -3  17  -4      294.70      305.07     23.46 o 
  -2  17  -4      631.74      609.26     30.83 o 
  -1  17  -4      347.84      325.93     20.04 o 
   0  17  -4      754.28      736.70     27.63 o 
   1  17  -4      486.41      455.48     21.46 o 
   2  17  -4      293.21      294.74     22.26 o 
   3  17  -4      636.55      597.15     31.57 o 
   4  17  -4       17.59       13.96     13.43 o 
  -4  18  -4      121.05      127.88     14.08 o 
  -3  18  -4      100.90      136.02     16.32 o 
  -2  18  -4      658.17      628.43     34.03 o 
  -1  18  -4      593.95      588.17     30.83 o 
   0  18  -4     1631.70     1643.61     57.35 o 
   1  18  -4      895.94      879.94     32.33 o 
   2  18  -4      663.46      642.01     33.72 o 
   3  18  -4      319.96      287.38     21.62 o 
   4  18  -4       27.95       25.75     14.15 o 
  -3  19  -4      273.18      248.93     21.74 o 
  -2  19  -4      976.38      885.24     64.23 o 
  -1  19  -4     1442.58     1381.38     61.91 o 
   0  19  -4     3409.59     3448.22    111.76 o 
   1  19  -4     1080.42     1113.53     39.22 o 
   2  19  -4     1073.85     1029.21     46.42 o 
   3  19  -4      132.57      144.63     16.90 o 
  -3  20  -4      333.39      347.60     51.38 o 
  -2  20  -4       16.02       11.17     11.99 o 
  -1  20  -4      312.60      280.03     20.39 o 
   0  20  -4      209.31      237.73     13.84 o 
   1  20  -4       95.52      105.17     14.45 o 
   2  20  -4      276.35      286.41     23.88 o 
   3  20  -4       78.74       84.82     15.83 o 
  -3  21  -4      211.13      186.18     26.81 o 
  -2  21  -4       87.15       77.58     14.37 o 
  -1  21  -4      107.39      129.89     15.27 o 
   0  21  -4      117.33      117.41     13.96 o 
   1  21  -4       82.38       95.55     14.45 o 
   2  21  -4      141.16      116.61     16.73 o 
   3  21  -4      397.60      365.45     25.44 o 
  -3  22  -4       26.58       22.05     20.11 o 
  -2  22  -4      149.73      147.95     27.93 o 
  -1  22  -4      168.90      192.03     16.90 o 
   0  22  -4      286.30      287.74     19.85 o 
   1  22  -4      301.73      306.26     22.81 o 
   2  22  -4      253.50      237.88     21.08 o 
   3  22  -4      118.41       96.48     16.90 o 
  -2  23  -4      435.63      381.36     49.15 o 
  -1  23  -4      728.37      713.46     36.57 o 
   0  23  -4      910.46     1009.17     45.37 o 
   1  23  -4      678.43      690.77     34.19 o 
   2  23  -4      602.69      599.64     31.81 o 
  -2  24  -4        3.12        1.91     11.88 o 
  -1  24  -4       84.42       91.12     14.22 o 
   0  24  -4       25.01       32.99     11.54 o 
   1  24  -4       21.23       31.11     12.59 o 
   2  24  -4       97.52       81.12     15.83 o 
  -1  25  -4       73.07       66.38     13.63 o 
   0  25  -4        5.94        4.79     10.72 o 
   1  25  -4       99.55       91.90     14.95 o 
   2  25  -4      111.23       79.41     15.27 o 
  -1  26  -4        9.77        6.88     11.98 o 
   0  26  -4       55.10       64.34     13.15 o 
   1  26  -4       28.43       26.81     20.11 o 
  -5   0  -3      125.99      115.06     18.99 o 
  -3   0  -3     2646.86     2589.05    105.84 o 
  -1   0  -3    23292.07    24289.08    928.88 o 
   3   0  -3     6450.43     6161.63    330.65 o 
   5   0  -3      344.16      313.89     35.75 o 
  -5   1  -3      154.20      141.49     13.43 o 
  -4   1  -3      249.86      250.91     15.39 o 
  -3   1  -3     1323.55     1360.97     53.71 o 
  -2   1  -3     2132.32     2078.87     55.43 o 
  -1   1  -3     2009.49     2103.75     54.74 o 
   0   1  -3     4257.15     4650.49    144.67 o 
   2   1  -3     1367.97     1278.92     53.31 o 
   3   1  -3      107.74      121.77      9.41 o 
   4   1  -3       71.96       73.98     10.83 o 
   5   1  -3       13.92        2.29     14.60 o 
  -5   2  -3        5.62        3.49     10.61 o 
  -4   2  -3     1393.19     1358.30     58.05 o 
  -3   2  -3       90.61       99.54      7.88 o 
  -2   2  -3     2289.18     2312.97     65.07 o 
  -1   2  -3      113.13      113.13      4.47 o 
   0   2  -3      285.50      339.10     21.78 o 
   1   2  -3       30.39       23.46      5.59 o 
   2   2  -3     1237.26     1108.94     45.41 o 
   3   2  -3       72.16       66.49      7.64 o 
   4   2  -3     1156.82     1069.16     40.05 o 
   5   2  -3        1.73        0.00     14.60 o 
  -5   3  -3       50.93       57.40     11.43 o 
  -4   3  -3      134.50      148.35     13.01 o 
  -3   3  -3     1138.93     1117.56     35.68 o 
  -2   3  -3     1418.26     1399.92     35.32 o 
  -1   3  -3     8255.45     8617.15    229.83 o 
   0   3  -3     1988.64     1974.67    120.64 o 
   1   3  -3     4316.89     4690.48    255.80 o 
   3   3  -3       12.39       33.40      6.97 o 
   4   3  -3        2.35        0.58     10.95 o 
   5   3  -3       38.76       29.44     15.39 o 
  -5   4  -3       93.94       86.57     12.64 o 
  -4   4  -3       62.87       70.31     10.64 o 
  -3   4  -3     2649.94     2607.51     85.99 o 
  -2   4  -3       77.27      101.24      8.59 o 
  -1   4  -3    21477.43    21999.50    542.37 o 
   0   4  -3      688.82      660.71     36.86 o 
   1   4  -3    29192.04    29594.53    934.59 o 
   3   4  -3     6276.93     6010.90    192.97 o 
   4   4  -3      102.68       99.40     13.15 o 
   5   4  -3      254.09      203.86     21.33 o 
  -5   5  -3      133.95      141.55     15.08 o 
  -4   5  -3      209.90      231.27     23.46 o 
  -3   5  -3     1138.84     1089.39     35.68 o 
  -2   5  -3      570.60      508.16     14.79 o 
  -1   5  -3      687.99      643.95     20.78 o 
   0   5  -3     3654.16     3647.00    140.19 o 
   2   5  -3      386.58      353.58     13.31 o 
   3   5  -3       21.51       51.38     16.76 o 
   4   5  -3        6.59       13.37     11.27 o 
   5   5  -3       25.64       22.34     15.01 o 
  -5   6  -3       33.80       31.68     10.97 o 
  -4   6  -3     1948.56     1850.31     73.06 o 
  -3   6  -3      303.57      307.92     14.61 o 
  -2   6  -3     4474.22     4651.99    116.22 o 
   0   6  -3     1625.24     1735.64     49.09 o 
   2   6  -3     2799.80     2801.49     84.07 o 
   3   6  -3      293.74      297.34     18.12 o 
   4   6  -3     1555.96     1576.86     68.16 o 
   5   6  -3       15.18        1.66     14.60 o 
  -5   7  -3       62.30       56.49     11.85 o 
  -4   7  -3      359.20      342.70     15.68 o 
  -3   7  -3      648.21      650.93     25.14 o 
  -2   7  -3      335.86      328.06      9.93 o 
  -1   7  -3     1512.34     1479.65     45.45 o 
   0   7  -3     1530.61     1504.91     38.79 o 
   1   7  -3     1414.96     1524.19     38.20 o 
   2   7  -3       39.66       45.95      8.27 o 
   3   7  -3      503.09      509.61     26.38 o 
   4   7  -3       75.03       74.97     13.15 o 
   5   7  -3       55.72       39.38     15.39 o 
  -5   8  -3       74.96       59.84     11.77 o 
  -4   8  -3      713.66      693.16     26.21 o 
  -3   8  -3     2155.12     2144.52     63.26 o 
  -2   8  -3      710.69      718.53     19.58 o 
  -1   8  -3    13007.07    13365.89    323.56 o 
   0   8  -3     9001.87     9711.13    265.17 o 
   1   8  -3    18135.76    18341.81    492.08 o 
   2   8  -3     1069.27     1043.33     41.34 o 
   3   8  -3     5056.32     4913.75    196.99 o 
   4   8  -3      721.52      681.60     35.09 o 
   5   8  -3      142.12      117.80     17.32 o 
  -5   9  -3      112.01      122.03     13.67 o 
  -4   9  -3      290.30      298.97     15.85 o 
  -3   9  -3     1014.48     1019.95     29.32 o 
  -2   9  -3      424.43      405.23     13.90 o 
  -1   9  -3     2791.49     2698.63     68.44 o 
   0   9  -3     2388.12     2547.19     72.36 o 
   1   9  -3     1108.65     1151.48     31.61 o 
   2   9  -3      298.26      310.29     24.58 o 
   3   9  -3       68.52       92.06     28.48 o 
   4   9  -3      206.89      184.66     17.65 o 
   5   9  -3       17.57        8.13     14.15 o 
  -5  10  -3       86.21       70.37     11.77 o 
  -4  10  -3     1081.58     1045.84     57.99 o 
  -3  10  -3      407.95      408.52     15.67 o 
  -2  10  -3     1024.13     1018.14     30.53 o 
  -1  10  -3     1055.14     1134.78     31.28 o 
   0  10  -3      158.47      216.97      9.16 o 
   1  10  -3     1003.76     1050.16     34.41 o 
   2  10  -3      770.59      728.55     33.94 o 
   3  10  -3      386.93      408.84     29.04 o 
   4  10  -3      947.96      970.71     50.83 o 
   5  10  -3       56.11       28.62     14.47 o 
  -5  11  -3       78.99       74.22     12.56 o 
  -4  11  -3      321.06      298.35     17.62 o 
  -3  11  -3      691.99      680.81     23.65 o 
  -2  11  -3     1148.08     1125.34     33.17 o 
  -1  11  -3      637.13      594.57     19.22 o 
   0  11  -3     2816.46     2835.63     81.43 o 
   1  11  -3      178.84      202.76      8.96 o 
   2  11  -3      356.59      350.78     19.75 o 
   3  11  -3      682.98      644.44     33.15 o 
   4  11  -3       49.64       54.08     14.15 o 
   5  11  -3       48.86       41.10     14.95 o 
  -4  12  -3      801.55      785.80     29.20 o 
  -3  12  -3     1182.44     1197.47     37.87 o 
  -2  12  -3     2001.73     1943.66     55.78 o 
  -1  12  -3     7669.02     7440.99    200.74 o 
   0  12  -3     8540.30     9156.24    254.01 o 
   1  12  -3     9507.15     9478.54    264.85 o 
   2  12  -3     2253.01     2253.06     75.34 o 
   3  12  -3     3047.15     2908.99    114.33 o 
   4  12  -3      833.96      824.81     39.40 o 
  -4  13  -3      120.50      143.73     11.74 o 
  -3  13  -3      494.61      474.75     17.61 o 
  -2  13  -3      660.24      658.48     21.44 o 
  -1  13  -3     1598.09     1558.79     44.00 o 
   0  13  -3      315.66      296.36     12.16 o 
   1  13  -3      747.90      739.56     24.99 o 
   2  13  -3      646.79      607.79     24.45 o 
   3  13  -3        0.45        6.33     10.47 o 
   4  13  -3       21.85       27.11     12.87 o 
  -4  14  -3      237.48      248.27     13.10 o 
  -3  14  -3      471.79      476.78     18.32 o 
  -2  14  -3      372.48      366.67     14.23 o 
  -1  14  -3     1152.10     1092.86     33.13 o 
   0  14  -3      135.48      146.14      8.64 o 
   1  14  -3      989.45      962.66     30.30 o 
   2  14  -3      740.55      689.61     30.71 o 
   3  14  -3      362.95      393.20     22.12 o 
   4  14  -3      237.29      272.02     20.92 o 
  -4  15  -3       84.28       78.52      9.30 o 
  -3  15  -3      245.54      255.14     12.81 o 
  -2  15  -3      829.07      790.49     36.42 o 
  -1  15  -3     1312.86     1233.04     42.69 o 
   0  15  -3      580.10      581.38     19.71 o 
   1  15  -3      515.34      515.61     19.21 o 
   2  15  -3      294.73      292.39     16.22 o 
   3  15  -3       53.25       59.04     10.57 o 
   4  15  -3        9.61        9.27     13.01 o 
  -4  16  -3      204.29      207.72     22.07 o 
  -3  16  -3      354.58      379.86     15.95 o 
  -2  16  -3     1178.15     1146.17     42.30 o 
  -1  16  -3     4000.46     3750.99    131.13 o 
   0  16  -3     1705.39     1870.57     53.40 o 
   1  16  -3     5010.11     4971.15    141.88 o 
   2  16  -3     1735.28     1648.97     59.82 o 
   3  16  -3     1077.57     1032.13     38.66 o 
   4  16  -3      351.22      364.57     24.87 o 
  -4  17  -3       68.65       72.21     15.10 o 
  -3  17  -3      238.64      225.27     19.24 o 
  -2  17  -3       83.14       95.57     16.76 o 
  -1  17  -3      575.72      525.36     27.63 o 
   0  17  -3       76.45       81.86      8.74 o 
   1  17  -3      249.57      242.98     12.40 o 
   2  17  -3      154.95      163.35     14.26 o 
   3  17  -3        1.95       10.28     10.16 o 
   4  17  -3        9.56        8.15     10.93 o 
  -4  18  -3      104.12       97.96     11.61 o 
  -3  18  -3      457.51      505.11     27.83 o 
  -2  18  -3      336.85      293.89     22.01 o 
  -1  18  -3      994.67      906.94     58.09 o 
   0  18  -3      388.04      378.28     17.55 o 
   1  18  -3      968.99      975.02     33.80 o 
   2  18  -3      445.85      430.44     37.42 o 
   3  18  -3      371.68      344.22     22.87 o 
   4  18  -3      103.80       96.57     16.18 o 
  -3  19  -3      111.93      116.15     15.70 o 
  -2  19  -3      309.93      269.82     26.25 o 
  -1  19  -3       28.38       24.39     11.33 o 
   0  19  -3      282.06      274.17     14.50 o 
   1  19  -3       42.72       45.30      8.02 o 
   2  19  -3      124.64      114.03     15.50 o 
   3  19  -3       39.91       46.05     13.96 o 
  -3  20  -3       39.85       49.12     14.03 o 
  -2  20  -3      607.40      575.28     65.91 o 
  -1  20  -3     1250.12     1247.97     57.16 o 
   0  20  -3      855.26      931.26     33.45 o 
   1  20  -3     1888.65     1885.44     76.15 o 
   2  20  -3      907.11      823.26     89.36 o 
   3  20  -3      207.11      207.93     20.13 o 
  -3  21  -3      200.24      175.21     19.00 o 
  -2  21  -3       47.00       39.83     13.96 o 
  -1  21  -3      281.79      250.76     34.07 o 
   0  21  -3       84.59       88.59     12.59 o 
   1  21  -3      108.52      108.98     15.03 o 
   2  21  -3        4.49        0.45     13.01 o 
   3  21  -3        7.77       12.75     13.63 o 
  -3  22  -3      294.71      250.34     21.68 o 
  -2  22  -3      220.83      190.84     24.02 o 
  -1  22  -3      716.67      724.05     36.10 o 
   0  22  -3      335.33      355.45     22.25 o 
   1  22  -3      692.89      738.92     39.66 o 
   2  22  -3      301.57      294.65     22.50 o 
   3  22  -3      245.85      229.98     21.20 o 
  -2  23  -3      322.12      288.27     44.68 o 
  -1  23  -3        7.83        2.90     11.15 o 
   0  23  -3      330.65      343.46     26.81 o 
   1  23  -3       58.20       54.92     13.15 o 
   2  23  -3       63.75       73.51     14.76 o 
  -2  24  -3      510.62      527.70     59.20 o 
  -1  24  -3      289.10      311.61     22.25 o 
   0  24  -3     1201.09     1271.72     63.67 o 
   1  24  -3      432.67      440.02     24.65 o 
   2  24  -3      547.32      545.86     32.13 o 
  -2  25  -3        4.94        0.00     11.77 o 
  -1  25  -3      216.74      237.93     19.05 o 
   0  25  -3       29.59       24.73     10.95 o 
   1  25  -3      119.44      118.78     21.22 o 
   2  25  -3       18.99       24.95     13.63 o 
  -1  26  -3      316.52      334.62     22.25 o 
   0  26  -3      257.35      296.07     20.36 o 
   1  26  -3      291.83      308.30     33.51 o 
   0  27  -3       35.67       34.63     21.22 o 
  -4   0  -2      191.11      187.66     18.99 o 
  -2   0  -2     1264.57     1222.63     51.34 o 
   0   0  -2      136.86      101.85      4.74 o 
   2   0  -2     2487.73     2163.72    118.41 o 
   4   0  -2      597.12      527.25     43.56 o 
  -5   1  -2      238.73      232.77     16.18 o 
  -4   1  -2      447.42      423.22     21.71 o 
  -3   1  -2     2795.27     2671.73     90.29 o 
  -2   1  -2     1339.47     1326.69     38.54 o 
  -1   1  -2     5403.33     5653.76    160.57 o 
   0   1  -2      225.00      264.31     11.77 o 
   2   1  -2     3130.99     3149.05    122.82 o 
   3   1  -2      607.28      629.28     21.56 o 
   4   1  -2      386.15      383.72     21.99 o 
   5   1  -2       86.67       67.65     16.18 o 
  -5   2  -2       36.02       36.66     10.64 o 
  -4   2  -2        1.24        0.00      8.27 o 
  -3   2  -2      740.03      758.01     26.22 o 
  -2   2  -2      702.89      712.58     20.93 o 
  -1   2  -2    16577.87    17021.05    526.47 o 
   0   2  -2       46.16       58.88     12.29 o 
   1   2  -2    25685.47    26899.60   1475.62 o 
   2   2  -2      663.48      653.19     23.75 o 
   3   2  -2     3592.42     3382.22    111.89 o 
   4   2  -2        3.41        0.56      9.20 o 
   5   2  -2      260.34      198.40     21.33 o 
  -5   3  -2      207.30      172.46     14.60 o 
  -4   3  -2      569.21      564.68     27.93 o 
  -3   3  -2     3039.48     2869.49     89.86 o 
  -2   3  -2      423.56      414.91     11.91 o 
  -1   3  -2    22434.72    24169.58    587.37 o 
   0   3  -2     1156.52     1224.62     50.27 o 
   1   3  -2    15716.29    16451.57    515.95 o 
   2   3  -2     1921.28     1855.10     55.50 o 
   3   3  -2      717.27      729.13     27.38 o 
   4   3  -2      665.83      648.61     26.52 o 
   5   3  -2       80.72       84.91     17.38 o 
  -5   4  -2        7.89       14.07     10.64 o 
  -4   4  -2      139.11      151.24     13.01 o 
  -3   4  -2       81.63       90.84     12.72 o 
  -2   4  -2     1318.12     1301.10     35.48 o 
  -1   4  -2     1747.57     1868.07     53.67 o 
   0   4  -2      769.79      668.39     22.50 o 
   1   4  -2     1233.03     1388.17     43.33 o 
   2   4  -2     2619.81     2429.42     73.73 o 
   3   4  -2      192.34      187.11     11.15 o 
   4   4  -2      478.11      484.82     27.83 o 
   5   4  -2       18.02       20.68     15.39 o 
  -5   5  -2      385.85      341.39     20.13 o 
  -4   5  -2      143.84      174.44     14.22 o 
  -3   5  -2     4765.42     4536.23    147.47 o 
  -2   5  -2      714.59      720.44     22.09 o 
  -1   5  -2    10010.58    10335.75    270.45 o 
   0   5  -2      321.31      335.74     10.87 o 
   1   5  -2     5420.55     5486.53    188.78 o 
   2   5  -2      474.87      492.84     19.64 o 
   3   5  -2     1774.21     1776.58     70.09 o 
   4   5  -2      196.81      233.06     18.12 o 
   5   5  -2      195.48      155.23     27.37 o 
  -5   6  -2       59.52       62.98     12.85 o 
  -4   6  -2       10.32       15.06      9.06 o 
  -3   6  -2      555.72      565.87     18.35 o 
  -2   6  -2     1406.01     1439.34     41.39 o 
  -1   6  -2    12514.49    12819.02    314.07 o 
   0   6  -2      123.44      135.03      5.97 o 
   1   6  -2    18600.84    19184.68    591.68 o 
   2   6  -2     1677.95     1715.65     57.83 o 
   3   6  -2     2079.80     1959.87     92.95 o 
   4   6  -2       71.00       66.41     13.36 o 
   5   6  -2      176.05      154.44     18.91 o 
  -5   7  -2      104.80       77.64     12.22 o 
  -4   7  -2      520.52      496.61     19.10 o 
  -3   7  -2     1431.29     1383.61     40.68 o 
  -2   7  -2      319.81      297.57     11.60 o 
  -1   7  -2     6790.11     7246.58    171.40 o 
   0   7  -2     6063.79     6836.88    185.68 o 
   1   7  -2     3481.61     3725.77    119.71 o 
   2   7  -2     1161.63     1111.48     43.36 o 
   3   7  -2       97.44      128.51     12.87 o 
   4   7  -2      214.30      203.92     20.11 o 
   5   7  -2       59.21       53.26     16.18 o 
  -5   8  -2        3.46        0.86     10.18 o 
  -4   8  -2      180.63      178.28     11.77 o 
  -3   8  -2       66.75       85.01      7.82 o 
  -2   8  -2      626.24      592.84     20.03 o 
  -1   8  -2      213.97      218.79      7.23 o 
   0   8  -2     2398.17     2378.16     66.61 o 
   1   8  -2      144.65      155.28      6.47 o 
   2   8  -2     1112.36     1071.97     40.63 o 
   3   8  -2       64.75       75.90     12.22 o 
   4   8  -2      264.62      294.25     22.50 o 
   5   8  -2       22.41       27.90     11.90 o 
  -5   9  -2      306.09      291.98     18.55 o 
  -4   9  -2       94.64      101.81     10.28 o 
  -3   9  -2     6030.05     5758.43    156.96 o 
  -2   9  -2      711.38      671.77     20.84 o 
  -1   9  -2    17636.68    18616.60    442.58 o 
   0   9  -2       66.21      107.62      7.09 o 
   1   9  -2    12185.44    13046.33    357.97 o 
   2   9  -2       61.78       79.80     11.73 o 
   3   9  -2     2945.10     3015.54    126.90 o 
   4   9  -2      324.38      296.95     21.28 o 
   5   9  -2      149.97      145.68     17.32 o 
  -5  10  -2       42.77       43.40     11.77 o 
  -4  10  -2       55.06       52.82      8.98 o 
  -3  10  -2      515.28      526.81     17.84 o 
  -2  10  -2      627.50      636.02     19.61 o 
  -1  10  -2     6595.42     6574.44    180.38 o 
   0  10  -2     1498.43     1562.04     44.99 o 
   1  10  -2     9952.17     9963.43    266.38 o 
   2  10  -2     1128.21     1111.82     53.21 o 
   3  10  -2     1894.38     1754.52     79.59 o 
   4  10  -2      215.02      195.36     18.12 o 
   5  10  -2      171.76      146.02     18.12 o 
  -5  11  -2        9.02       10.55     10.47 o 
  -4  11  -2      461.99      474.77     17.74 o 
  -3  11  -2      487.32      485.94     18.45 o 
  -2  11  -2     1504.30     1406.07     42.91 o 
  -1  11  -2      299.36      283.80     10.54 o 
   0  11  -2     3158.53     3458.61     96.33 o 
   1  11  -2       22.30       40.58      5.23 o 
   2  11  -2     2724.18     2478.03     97.35 o 
   3  11  -2      200.12      244.52     17.76 o 
   4  11  -2      146.51      170.77     30.72 o 
   5  11  -2       47.42       30.16     14.47 o 
  -4  12  -2       91.13      101.85      9.62 o 
  -3  12  -2       61.48       67.72      7.78 o 
  -2  12  -2      583.48      553.91     18.51 o 
  -1  12  -2      459.88      473.25     16.15 o 
   0  12  -2      759.15      691.53     22.19 o 
   1  12  -2      556.16      581.00     18.31 o 
   2  12  -2      638.97      595.65     30.34 o 
   3  12  -2       74.16       62.50     12.56 o 
   4  12  -2      172.97      180.06     18.91 o 
   5  12  -2       36.87       51.47     15.27 o 
  -4  13  -2      103.76      117.12     10.24 o 
  -3  13  -2     2044.64     1928.43     55.60 o 
  -2  13  -2      449.85      433.95     16.12 o 
  -1  13  -2     2938.56     2914.71     85.01 o 
   0  13  -2       65.71       73.57      6.36 o 
   1  13  -2     2064.13     2035.20     55.57 o 
   2  13  -2       51.85       71.38     12.93 o 
   3  13  -2      900.09      853.93     42.57 o 
   4  13  -2      126.64      108.32     15.74 o 
  -4  14  -2       31.20       37.77      8.51 o 
  -3  14  -2      349.75      368.01     15.26 o 
  -2  14  -2      901.94      911.93     32.19 o 
  -1  14  -2     3302.90     3184.20     86.01 o 
   0  14  -2      842.45      834.21     26.13 o 
   1  14  -2     4724.67     4574.39    134.09 o 
   2  14  -2     1437.97     1413.18     52.36 o 
   3  14  -2     1299.78     1277.36     58.39 o 
   4  14  -2      184.92      162.22     18.12 o 
  -4  15  -2      288.97      310.89     14.80 o 
  -3  15  -2      247.94      253.90     12.92 o 
  -2  15  -2     1471.91     1419.07     53.05 o 
  -1  15  -2      122.98      112.33     10.94 o 
   0  15  -2     1189.49     1224.07     36.78 o 
   1  15  -2       23.94       46.11      6.98 o 
   2  15  -2     2313.84     2171.96     69.95 o 
   3  15  -2       71.08       74.65     13.36 o 
   4  15  -2      269.56      288.88     22.90 o 
  -4  16  -2       72.35       88.47      9.54 o 
  -3  16  -2       24.01       28.68      7.94 o 
  -2  16  -2      408.96      389.01     18.61 o 
  -1  16  -2      478.93      445.75     21.15 o 
   0  16  -2      207.78      201.63     10.63 o 
   1  16  -2      452.38      456.86     16.49 o 
   2  16  -2      440.28      421.25     20.31 o 
   3  16  -2      146.34      124.53     13.07 o 
   4  16  -2      124.50      141.04     17.32 o 
  -4  17  -2      147.92      126.30     10.97 o 
  -3  17  -2      489.31      471.98     22.12 o 
  -2  17  -2      984.08     1009.52     36.73 o 
  -1  17  -2      852.73      872.19     36.68 o 
   0  17  -2     1171.81     1140.71     34.98 o 
   1  17  -2      738.17      773.62     25.80 o 
   2  17  -2      242.21      267.42     16.93 o 
   3  17  -2      140.02      152.96     13.90 o 
   4  17  -2       11.20       20.71     11.09 o 
  -4  18  -2       34.72       49.44     19.55 o 
  -3  18  -2       86.73      113.33     15.68 o 
  -2  18  -2      750.27      728.22     28.53 o 
  -1  18  -2     1180.27     1215.37     41.85 o 
   0  18  -2      511.41      496.04     17.92 o 
   1  18  -2     1676.08     1713.96     51.36 o 
   2  18  -2     1171.48     1161.66     45.00 o 
   3  18  -2      468.35      463.57     22.75 o 
   4  18  -2      155.21      158.95     18.51 o 
  -3  19  -2       57.00       72.11     13.63 o 
  -2  19  -2      940.24      881.52     42.91 o 
  -1  19  -2      263.59      260.06     19.00 o 
   0  19  -2      819.66      846.09     31.33 o 
   1  19  -2       35.19       50.14      8.50 o 
   2  19  -2     1135.29     1136.95     42.87 o 
   3  19  -2       51.36       52.19     12.04 o 
  -3  20  -2        9.59       12.29     13.01 o 
  -2  20  -2      247.71      255.85     20.25 o 
  -1  20  -2      104.06      120.67     14.67 o 
   0  20  -2      368.85      375.01     17.63 o 
   1  20  -2      124.86      159.15     15.83 o 
   2  20  -2      223.81      215.58     20.93 o 
   3  20  -2       56.13       58.97     15.03 o 
  -3  21  -2      421.49      394.33     45.80 o 
  -2  21  -2      571.34      580.32     38.54 o 
  -1  21  -2     1536.14     1627.85     69.45 o 
   0  21  -2      994.75     1065.86     46.16 o 
   1  21  -2     1110.43     1181.22     52.06 o 
   2  21  -2      270.06      274.70     22.01 o 
   3  21  -2      172.81      159.99     19.55 o 
  -3  22  -2       41.46       50.39     24.58 o 
  -2  22  -2      266.39      266.38     47.47 o 
  -1  22  -2      327.67      349.44     22.54 o 
   0  22  -2      704.42      755.44     35.44 o 
   1  22  -2      490.89      482.63     27.51 o 
   2  22  -2      520.54      475.28     30.22 o 
   3  22  -2      236.14      270.99     22.26 o 
  -2  23  -2      366.42      352.32     24.69 o 
  -1  23  -2       86.52       78.71     13.40 o 
   0  23  -2      321.08      288.61     20.04 o 
   1  23  -2        7.46       32.50     12.59 o 
   2  23  -2      425.29      415.82     26.72 o 
  -2  24  -2      233.69      244.78     20.04 o 
  -1  24  -2       78.56       68.59     13.01 o 
   0  24  -2      250.62      260.61     19.56 o 
   1  24  -2       92.98       71.72     13.96 o 
   2  24  -2      185.91      179.91     21.78 o 
  -2  25  -2      234.64      250.47     26.25 o 
  -1  25  -2      299.70      296.48     21.45 o 
   0  25  -2      897.12      973.99     50.27 o 
   1  25  -2      209.48      209.49     18.45 o 
   2  25  -2      143.98      146.66     20.67 o 
  -1  26  -2      101.03       99.92     14.76 o 
   0  26  -2      352.62      369.94     23.66 o 
   1  26  -2      128.31      137.40     25.69 o 
   0  27  -2       75.15       48.03     21.22 o 
  -5   0  -1      511.20      478.10     34.63 o 
  -3   0  -1     1198.34     1164.46     45.41 o 
  -1   0  -1     3963.91     4368.35    150.47 o 
   3   0  -1     1293.57     1233.52     55.48 o 
   5   0  -1      237.20      189.90     29.04 o 
  -5   1  -1       82.74       63.24     11.06 o 
  -4   1  -1      190.50      208.34     14.22 o 
  -3   1  -1     2217.53     2047.38     66.43 o 
  -2   1  -1     1601.29     1562.87     48.37 o 
  -1   1  -1    15994.13    17023.89    425.21 o 
   1   1  -1    11336.80    12150.33    444.30 o 
   2   1  -1     3546.98     3720.57    129.30 o 
   3   1  -1      913.96      909.65     31.69 o 
   4   1  -1      710.77      655.48     35.93 o 
   5   1  -1       71.60       56.36     15.80 o 
  -5   2  -1       10.18        7.82     10.27 o 
  -4   2  -1      805.53      758.58     36.33 o 
  -3   2  -1      138.94      124.37      8.58 o 
  -2   2  -1    12710.59    12808.43    348.08 o 
  -1   2  -1      395.04      440.69     11.56 o 
   0   2  -1     4516.99     4845.75    246.87 o 
   1   2  -1      505.07      510.49     22.87 o 
   2   2  -1    10858.64    10901.98    354.26 o 
   3   2  -1      149.24      151.31     11.73 o 
   4   2  -1     1008.79     1013.16     37.12 o 
   5   2  -1        3.24        6.25     14.60 o 
  -5   3  -1      199.92      169.90     14.22 o 
  -4   3  -1      236.65      240.74     15.80 o 
  -3   3  -1     2682.59     2565.49     80.83 o 
  -2   3  -1      851.45      798.50     21.50 o 
  -1   3  -1    40270.78    45324.28   1091.91 o 
   0   3  -1       34.32       30.63      6.70 o 
   1   3  -1    32445.31    34557.73   1118.07 o 
   2   3  -1     2704.61     2764.59     90.90 o 
   3   3  -1     1465.60     1451.19     49.26 o 
   4   3  -1      662.12      656.35     38.86 o 
   5   3  -1      218.08      189.62     20.54 o 
  -5   4  -1      294.41      299.93     18.17 o 
  -4   4  -1       15.12       24.02      9.48 o 
  -3   4  -1     1767.73     1790.90     49.86 o 
  -2   4  -1      115.64      137.34      6.77 o 
  -1   4  -1      525.55      595.33     17.69 o 
   0   4  -1      519.84      595.30     19.21 o 
   2   4  -1      238.88      285.53     11.28 o 
   3   4  -1     2084.48     2067.33     88.65 o 
   4   4  -1        0.07        0.00      9.35 o 
   5   4  -1       88.90       84.41     16.97 o 
  -5   5  -1       18.27       26.85     13.96 o 
  -4   5  -1      268.39      279.38     16.97 o 
  -3   5  -1      509.12      498.98     17.63 o 
  -2   5  -1     2801.26     2806.07     74.83 o 
  -1   5  -1     1843.30     1850.29     56.46 o 
   0   5  -1     4466.69     4750.04    150.91 o 
   2   5  -1     4169.11     4359.93    152.22 o 
   3   5  -1       32.37       45.81     10.47 o 
   4   5  -1     1074.40      984.16     83.22 o 
   5   5  -1       11.16        5.40     14.60 o 
  -5   6  -1       25.95       31.84     10.97 o 
  -4   6  -1      487.97      461.31     23.29 o 
  -3   6  -1      225.69      211.08     10.24 o 
  -2   6  -1    15806.40    16043.32    430.21 o 
  -1   6  -1      483.70      455.25     14.36 o 
   0   6  -1    32660.27    32638.87    888.28 o 
   1   6  -1      580.00      553.68     17.97 o 
   2   6  -1    14362.48    14725.82    609.79 o 
   3   6  -1      191.13      180.67     14.95 o 
   4   6  -1      342.56      308.47     22.07 o 
   5   6  -1        1.97        5.53     14.95 o 
  -5   7  -1      106.80       86.57     12.85 o 
  -4   7  -1      153.78      170.04     13.90 o 
  -3   7  -1      887.21      848.69     27.69 o 
  -2   7  -1      838.90      824.24     25.34 o 
  -1   7  -1    10212.32    10779.71    265.87 o 
   0   7  -1     1015.30     1099.08     32.42 o 
   1   7  -1     7929.62     8429.50    261.51 o 
   2   7  -1     1166.44     1126.52     53.21 o 
   3   7  -1      579.11      582.07     26.82 o 
   4   7  -1      476.53      455.93     26.82 o 
   5   7  -1      160.74      149.10     19.75 o 
  -5   8  -1      148.75      182.34     14.95 o 
  -4   8  -1      157.42      154.98     11.38 o 
  -3   8  -1     1127.87     1135.00     33.43 o 
  -2   8  -1      401.25      409.00     14.02 o 
  -1   8  -1     1138.98     1067.80     26.32 o 
   0   8  -1      448.80      478.34     15.74 o 
   1   8  -1     2339.36     2159.78     74.43 o 
   2   8  -1      105.06      122.20     11.43 o 
   3   8  -1     1346.16     1289.60     59.10 o 
   4   8  -1      104.95       93.41     14.47 o 
   5   8  -1       35.00       47.52     12.12 o 
  -5   9  -1       16.04       26.06     10.47 o 
  -4   9  -1      298.92      317.39     14.08 o 
  -3   9  -1      234.50      243.53     11.19 o 
  -2   9  -1     2345.78     2280.29     63.70 o 
  -1   9  -1     2579.25     2716.29     68.14 o 
   0   9  -1     2382.05     2436.87     68.83 o 
   1   9  -1     1191.55     1320.54     36.22 o 
   2   9  -1     4390.52     4329.97    184.42 o 
   3   9  -1       62.38       56.86     14.52 o 
   4   9  -1     1020.91      964.09     43.79 o 
   5   9  -1       26.22       19.30     12.14 o 
  -5  10  -1       22.98       28.46     10.64 o 
  -4  10  -1      258.15      279.73     13.27 o 
  -3  10  -1       87.19      105.91      8.35 o 
  -2  10  -1     4516.50     4401.32    122.82 o 
  -1  10  -1      987.46     1000.72     29.78 o 
   0  10  -1    10867.24    10929.38    299.96 o 
   1  10  -1      862.30      844.13     25.04 o 
   2  10  -1     4427.08     4336.02    175.93 o 
   3  10  -1      117.36      102.67     13.01 o 
   4  10  -1      244.52      297.65     21.71 o 
   5  10  -1        0.82        8.85     11.66 o 
  -5  11  -1       50.07       38.98     11.27 o 
  -4  11  -1       46.94       63.89      8.93 o 
  -3  11  -1      799.65      781.29     25.58 o 
  -2  11  -1      725.04      725.28     23.39 o 
  -1  11  -1     5146.50     5274.78    153.47 o 
   0  11  -1      555.96      627.66     20.35 o 
   1  11  -1     4756.19     4954.03    130.32 o 
   2  11  -1      298.64      349.41     20.92 o 
   3  11  -1      655.56      634.22     31.57 o 
   4  11  -1      140.39      135.64     18.99 o 
   5  11  -1       85.25       81.45     16.36 o 
  -5  12  -1      148.59      167.61     15.74 o 
  -4  12  -1      186.01      185.70     11.19 o 
  -3  12  -1      368.40      382.17     15.64 o 
  -2  12  -1     1359.04     1329.62     38.88 o 
  -1  12  -1     1019.52     1000.67     30.60 o 
   0  12  -1      395.22      444.75     15.63 o 
   1  12  -1     2055.35     1947.81     55.59 o 
   2  12  -1      662.57      671.43     32.72 o 
   3  12  -1      337.32      338.88     24.02 o 
   4  12  -1       94.70       96.68     15.74 o 
   5  12  -1       89.92      108.09     16.86 o 
  -4  13  -1      265.34      275.20     13.42 o 
  -3  13  -1      120.31      126.51     10.96 o 
  -2  13  -1     1560.15     1563.11     44.89 o 
  -1  13  -1     1173.09     1205.08     37.44 o 
   0  13  -1     2479.50     2458.73     71.22 o 
   1  13  -1      569.63      615.97     20.34 o 
   2  13  -1     3057.43     3112.01    105.35 o 
   3  13  -1      182.31      170.27     16.18 o 
   4  13  -1      577.35      570.28     31.57 o 
  -4  14  -1      120.09      124.55     10.55 o 
  -3  14  -1      285.13      283.78     13.10 o 
  -2  14  -1     1472.43     1483.62     57.31 o 
  -1  14  -1     2584.68     2567.86     75.38 o 
   0  14  -1     4297.64     4424.80    124.63 o 
   1  14  -1     2831.40     2733.10     75.78 o 
   2  14  -1     1432.39     1481.10     45.49 o 
   3  14  -1      103.67      114.04     15.08 o 
   4  14  -1      142.29      161.74     17.32 o 
  -4  15  -1       84.01       81.29      9.46 o 
  -3  15  -1     1138.64     1135.79     34.96 o 
  -2  15  -1      189.88      206.87     13.72 o 
  -1  15  -1     5748.76     5636.71    179.23 o 
   0  15  -1     1590.39     1676.36     49.33 o 
   1  15  -1     4766.94     4653.85    134.76 o 
   2  15  -1       86.76      110.34     11.66 o 
   3  15  -1      917.77      971.73     44.94 o 
   4  15  -1       42.89       38.43     13.81 o 
  -4  16  -1       82.03       86.48      9.73 o 
  -3  16  -1      204.14      226.13     12.61 o 
  -2  16  -1      358.59      332.58     17.06 o 
  -1  16  -1      572.83      572.07     25.26 o 
   0  16  -1      532.01      544.39     18.44 o 
   1  16  -1     1364.19     1275.10     39.34 o 
   2  16  -1       92.45       93.61     11.84 o 
   3  16  -1      329.53      342.46     17.57 o 
   4  16  -1       23.41       28.70     14.15 o 
  -4  17  -1      243.87      246.36     19.69 o 
  -3  17  -1       14.64       23.26     10.01 o 
  -2  17  -1      407.40      401.24     19.26 o 
  -1  17  -1      189.54      215.49     14.50 o 
   0  17  -1     3436.03     3424.07     97.57 o 
   1  17  -1      432.99      445.16     17.72 o 
   2  17  -1      943.61      933.21     37.74 o 
   3  17  -1      263.87      260.56     16.95 o 
   4  17  -1      424.04      439.81     39.66 o 
  -4  18  -1       58.00       67.05     11.96 o 
  -3  18  -1      236.95      225.53     15.57 o 
  -2  18  -1      901.64      892.98     34.54 o 
  -1  18  -1     1529.15     1525.84     58.39 o 
   0  18  -1     3403.92     3529.23     99.55 o 
   1  18  -1     1935.27     1896.17     77.39 o 
   2  18  -1      684.53      729.29     43.67 o 
   3  18  -1      161.24      142.42     14.07 o 
   4  18  -1       31.96       31.43     11.90 o 
  -4  19  -1       53.27       46.05     13.96 o 
  -3  19  -1      345.40      310.42     18.63 o 
  -2  19  -1      428.42      433.12     20.08 o 
  -1  19  -1     1702.63     1686.85     54.97 o 
   0  19  -1      638.91      669.82     22.82 o 
   1  19  -1     1169.23     1168.82     42.40 o 
   2  19  -1       58.75       65.51     12.16 o 
   3  19  -1      350.81      335.52     19.15 o 
   4  19  -1        9.80        9.19     11.09 o 
  -3  20  -1       59.90       83.83     14.52 o 
  -2  20  -1      141.66      168.05     17.95 o 
  -1  20  -1      392.90      431.18     21.31 o 
   0  20  -1      270.88      273.58     12.73 o 
   1  20  -1      860.10      897.93     33.63 o 
   2  20  -1       38.12       34.42     11.64 o 
   3  20  -1      209.40      182.74     16.27 o 
  -3  21  -1      133.46      147.78     17.14 o 
  -2  21  -1      101.03      103.38     21.78 o 
  -1  21  -1      172.91      192.14     25.69 o 
   0  21  -1     1439.83     1468.72     61.59 o 
   1  21  -1      493.86      482.13     27.04 o 
   2  21  -1      315.58      309.45     28.48 o 
   3  21  -1      220.88      210.74     25.69 o 
  -3  22  -1      129.12      118.64     16.32 o 
  -2  22  -1      294.58      287.16     22.26 o 
  -1  22  -1      830.20      864.31     44.12 o 
   0  22  -1     1108.38     1203.58     51.70 o 
   1  22  -1      853.37      869.24     38.61 o 
   2  22  -1      248.28      271.75     22.50 o 
   3  22  -1       49.27       35.25     14.76 o 
  -3  23  -1       55.92       43.56     14.21 o 
  -2  23  -1      874.70      920.45     53.62 o 
  -1  23  -1      187.65      182.44     17.14 o 
   0  23  -1      294.67      328.41     21.62 o 
   1  23  -1      100.89      112.74     15.03 o 
   2  23  -1      371.23      372.08     25.74 o 
   3  23  -1       81.36       76.75     16.09 o 
  -2  24  -1      232.52      250.22     21.45 o 
  -1  24  -1      187.79      218.26     19.05 o 
   0  24  -1       65.15       78.68     12.87 o 
   1  24  -1      384.60      440.44     25.59 o 
   2  24  -1      134.46      117.52     16.64 o 
  -2  25  -1      123.75      109.66     16.53 o 
  -1  25  -1       66.18       67.26     13.40 o 
   0  25  -1      243.88      297.61     20.49 o 
   1  25  -1      158.74      158.34     16.36 o 
   2  25  -1      218.88      207.96     20.13 o 
  -1  26  -1      478.71      470.51     27.17 o 
   0  26  -1      196.00      247.68     19.56 o 
   1  26  -1      394.41      354.10     35.75 o 
   0  27  -1      172.04      172.03     25.69 o 
  -4   0   0     1889.43     1729.19     91.60 o 
  -2   0   0    21489.56    20106.36    800.53 o 
   2   0   0    22066.12    21761.57    825.50 o 
   4   0   0     1504.51     1451.04    101.65 o 
  -5   1   0       37.50       45.79     10.64 o 
  -4   1   0      196.73      196.22     18.99 o 
  -3   1   0       99.69      105.02      8.69 o 
  -2   1   0      510.37      540.87     16.52 o 
  -1   1   0       41.16       55.64      4.16 o 
   1   1   0       38.81       49.39      3.76 o 
   2   1   0      505.12      505.65     19.04 o 
   3   1   0       98.82      100.88     14.99 o 
   4   1   0      203.14      175.95     18.17 o 
   5   1   0       41.83       21.19     14.60 o 
  -5   2   0      241.62      261.02     18.43 o 
  -4   2   0       51.32       50.89      9.48 o 
  -3   2   0     3055.68     2950.75     98.89 o 
  -2   2   0     2870.12     2812.14     70.92 o 
  -1   2   0    32486.38    35064.87   1097.71 o 
   0   2   0      884.18      720.87     35.88 o 
   1   2   0    31509.70    33514.16   1089.76 o 
   2   2   0     2859.69     2914.72     92.19 o 
   3   2   0     3216.84     3231.34     88.95 o 
   4   2   0       48.12       40.10     10.19 o 
   5   2   0      222.98      222.85     22.12 o 
  -5   3   0       26.80       32.39     10.27 o 
  -4   3   0      156.90      180.83     13.81 o 
  -3   3   0      149.55      147.00     10.51 o 
  -2   3   0      529.74      582.86     17.49 o 
  -1   3   0       86.11      108.44      5.35 o 
   0   3   0        6.35       26.62      6.07 o 
   1   3   0       82.76      104.24     12.29 o 
   2   3   0      523.27      529.43     22.89 o 
   3   3   0      143.92      141.40      9.83 o 
   4   3   0      165.57      165.26     14.99 o 
   5   3   0       26.03       30.96     15.39 o 
  -5   4   0        6.51        9.49      9.48 o 
  -4   4   0      840.00      766.30     33.17 o 
  -3   4   0      192.83      197.82      9.51 o 
  -2   4   0    13114.65    13097.54    382.67 o 
  -1   4   0     1594.47     1746.66     49.63 o 
   0   4   0   112602.81   102117.79   4210.41 o 
   2   4   0    15067.74    14955.82    441.75 o 
   3   4   0      105.28      111.70     21.22 o 
   4   4   0      777.54      745.58     30.40 o 
   5   4   0       15.86       19.42     15.39 o 
  -5   5   0       30.02       36.30     10.27 o 
  -4   5   0      159.43      171.67     13.81 o 
  -3   5   0      103.61      110.42      7.82 o 
  -2   5   0      630.80      717.18     21.01 o 
  -1   5   0       17.81       32.88      3.28 o 
   0   5   0       13.48       10.64      4.03 o 
   1   5   0       12.61       36.34      5.59 o 
   2   5   0      608.28      604.08     30.34 o 
   3   5   0      100.88       93.01     12.07 o 
   4   5   0      154.71      150.60     13.62 o 
   5   5   0       30.45       22.63     15.64 o 
  -5   6   0      374.89      395.25     22.50 o 
  -4   6   0      149.99      166.36     13.81 o 
  -3   6   0     3069.52     2942.60     86.40 o 
  -2   6   0     3441.17     3651.71    100.77 o 
  -1   6   0     3373.49     3584.39     95.35 o 
   0   6   0     2393.30     2457.77     70.35 o 
   1   6   0     3057.01     3185.11    110.24 o 
   2   6   0     3359.21     3508.97    145.02 o 
   3   6   0     3323.47     3296.10    125.32 o 
   4   6   0      138.30      134.62     16.06 o 
   5   6   0      436.90      447.22     28.44 o 
  -5   7   0       18.86       26.06     16.76 o 
  -4   7   0      143.15      176.44     10.80 o 
  -3   7   0      155.49      168.72      9.15 o 
  -2   7   0      542.89      592.39     18.35 o 
  -1   7   0      113.94      128.87      4.95 o 
   0   7   0       32.84       60.92      5.97 o 
   1   7   0      113.42      127.25      6.87 o 
   2   7   0      520.88      515.32     26.82 o 
   3   7   0      163.70      161.92     14.95 o 
   4   7   0      141.97      148.62     17.31 o 
   5   7   0       16.34       16.64     14.95 o 
  -5   8   0       44.88       36.71     10.97 o 
  -4   8   0      318.87      337.20     14.98 o 
  -3   8   0      566.33      549.77     18.45 o 
  -2   8   0     9354.49     9147.99    262.91 o 
  -1   8   0     4497.97     4589.02    114.51 o 
   0   8   0    22135.89    23567.82    648.03 o 
   1   8   0     4546.31     4696.28    149.28 o 
   2   8   0    10557.65    10234.33    377.80 o 
   3   8   0      494.87      489.15     27.61 o 
   4   8   0      439.14      471.15     24.80 o 
   5   8   0       40.50       41.87     12.31 o 
  -5   9   0       25.01       25.57     10.47 o 
  -4   9   0      100.69      107.20      9.33 o 
  -3   9   0       63.57       78.08      9.48 o 
  -2   9   0      418.77      432.16     14.72 o 
  -1   9   0        5.56        6.48      3.69 o 
   0   9   0       45.11       43.93      5.26 o 
   1   9   0        5.28       10.10      3.43 o 
   2   9   0      425.45      383.65     21.71 o 
   3   9   0       54.51       80.99     22.90 o 
   4   9   0      105.40       98.82     20.67 o 
   5   9   0       22.87       30.88     11.96 o 
  -5  10   0      246.92      260.81     18.55 o 
  -4  10   0      103.45      110.53      9.60 o 
  -3  10   0     2191.42     2147.94     61.87 o 
  -2  10   0      107.10      130.55      8.17 o 
  -1  10   0      994.28     1006.68     31.02 o 
   0  10   0      818.12      795.30     24.84 o 
   1  10   0     1113.67     1097.80     31.29 o 
   2  10   0       97.23      116.85     16.20 o 
   3  10   0     2126.26     2123.03     89.88 o 
   4  10   0      132.47      120.64     16.18 o 
   5  10   0      254.96      307.68     18.91 o 
  -5  11   0        9.11       10.84     10.64 o 
  -4  11   0      111.51      122.39     10.05 o 
  -3  11   0       76.17       82.60      8.27 o 
  -2  11   0      259.12      270.60     11.21 o 
  -1  11   0       96.35      116.03      7.08 o 
   0  11   0       15.04       20.84      7.09 o 
   1  11   0       97.12      114.64      7.25 o 
   2  11   0      248.57      241.24     16.97 o 
   3  11   0       83.53       75.95     13.01 o 
   4  11   0      113.07      125.34     33.51 o 
   5  11   0       10.65       19.70     12.39 o 
  -5  12   0       79.90       77.08     12.56 o 
  -4  12   0      246.51      269.93     13.60 o 
  -3  12   0      980.63      927.40     29.76 o 
  -2  12   0     8341.74     8109.24    221.79 o 
  -1  12   0     4081.62     3972.76    107.58 o 
   0  12   0    24943.93    26938.17    740.47 o 
   1  12   0     3688.65     3702.91    107.71 o 
   2  12   0     7802.81     7736.04    318.71 o 
   3  12   0     1036.11      987.34     43.79 o 
   4  12   0      250.34      281.18     21.71 o 
   5  12   0       80.63       79.71     13.45 o 
  -4  13   0       82.38       92.00      9.49 o 
  -3  13   0       17.28       20.46      7.28 o 
  -2  13   0      219.98      230.10     10.89 o 
  -1  13   0        1.66        0.00      4.93 o 
   0  13   0       47.96       57.94      6.50 o 
   1  13   0        1.52        0.76      4.85 o 
   2  13   0      232.57      209.78     21.78 o 
   3  13   0       14.94        8.22     10.97 o 
   4  13   0       85.58       83.72     19.55 o 
  -4  14   0      192.02      183.84     11.67 o 
  -3  14   0      876.52      860.94     26.55 o 
  -2  14   0      388.66      420.48     19.29 o 
  -1  14   0      620.21      618.40     21.24 o 
   0  14   0     2287.52     2436.47     69.54 o 
   1  14   0      689.89      682.23     22.16 o 
   2  14   0      448.19      438.59     19.75 o 
   3  14   0      756.69      721.90     39.04 o 
   4  14   0      190.17      178.35     18.55 o 
  -4  15   0       58.55       68.23      9.20 o 
  -3  15   0       61.67       82.88      8.89 o 
  -2  15   0      107.53      125.56     11.31 o 
  -1  15   0       87.07       98.59     10.14 o 
   0  15   0        8.85       15.15      5.91 o 
   1  15   0       81.42       88.53      8.12 o 
   2  15   0      106.04       98.27     11.74 o 
   3  15   0       58.13       52.87     13.01 o 
   4  15   0       63.01       45.03     14.95 o 
  -4  16   0      111.51      128.56     11.96 o 
  -3  16   0     1010.16      965.64     36.98 o 
  -2  16   0     2921.37     2905.79     94.00 o 
  -1  16   0     3036.56     3007.25     93.80 o 
   0  16   0     6338.18     6489.35    180.66 o 
   1  16   0     2650.36     2629.35     79.97 o 
   2  16   0     2693.23     2711.56     94.13 o 
   3  16   0      933.59      891.42     44.15 o 
   4  16   0      133.65      157.48     17.76 o 
  -4  17   0       51.35       50.02      9.36 o 
  -3  17   0        2.76       18.32      9.69 o 
  -2  17   0      117.95      133.07     12.31 o 
  -1  17   0       31.90       28.05      8.84 o 
   0  17   0       39.97       39.92      7.18 o 
   1  17   0       31.34       32.27      7.29 o 
   2  17   0      115.63      133.23     13.27 o 
   3  17   0        3.39       15.76     10.28 o 
   4  17   0       47.40       40.49     14.47 o 
  -4  18   0      352.04      362.06     25.24 o 
  -3  18   0      289.21      293.27     17.32 o 
  -2  18   0     1089.86     1042.60     39.49 o 
  -1  18   0      140.02      176.29     13.05 o 
   0  18   0     3795.27     3974.39    112.06 o 
   1  18   0       90.15      109.70      9.54 o 
   2  18   0     1069.85     1084.53     40.25 o 
   3  18   0      302.43      294.74     17.75 o 
   4  18   0      262.41      272.15     22.48 o 
  -4  19   0       25.80       21.29     11.49 o 
  -3  19   0       61.19       64.84     11.66 o 
  -2  19   0       60.73       69.23     11.28 o 
  -1  19   0       49.63       46.29     10.91 o 
   0  19   0        9.18       15.67      6.70 o 
   1  19   0       49.28       51.54      7.89 o 
   2  19   0       58.80       69.56     12.14 o 
   3  19   0       60.54       64.50     12.47 o 
   4  19   0       26.03       32.59     11.96 o 
  -3  20   0      981.37      982.15     45.88 o 
  -2  20   0      664.39      660.76     38.04 o 
  -1  20   0     3044.80     3040.63     97.68 o 
   0  20   0      369.55      385.25     15.67 o 
   1  20   0     2705.52     2694.75    116.08 o 
   2  20   0      747.52      744.62     30.57 o 
   3  20   0      933.49      964.84     38.08 o 
  -3  21   0        1.42        0.00     12.18 o 
  -2  21   0       54.14       58.74     11.31 o 
  -1  21   0       41.09       37.96      9.95 o 
   0  21   0       24.56       27.36      9.03 o 
   1  21   0       42.68       39.05     10.52 o 
   2  21   0       54.63       56.47     12.46 o 
   3  21   0        1.41        7.68     11.60 o 
  -3  22   0      190.14      201.76     19.32 o 
  -2  22   0       61.70       49.74     13.19 o 
  -1  22   0      190.33      228.83     18.52 o 
   0  22   0      644.14      645.39     50.27 o 
   1  22   0      141.06      144.66     16.36 o 
   2  22   0       59.18       47.92     18.43 o 
   3  22   0      215.23      247.26     21.45 o 
  -3  23   0       32.92       36.86     16.76 o 
  -2  23   0       29.70       20.74     24.02 o 
  -1  23   0       21.22       23.32     11.98 o 
   0  23   0        0.96        0.00      9.91 o 
   1  23   0       25.52       21.30     13.40 o 
   2  23   0       28.89       33.39     14.22 o 
   3  23   0       34.54       36.53     14.22 o 
  -2  24   0      243.02      267.36     32.95 o 
  -1  24   0     1276.33     1305.29     54.86 o 
   0  24   0      251.45      286.13     20.36 o 
   1  24   0     1166.95     1165.20     53.69 o 
   2  24   0      239.94      251.34     20.93 o 
  -2  25   0       22.94       24.58     15.64 o 
  -1  25   0       15.92       10.89     11.98 o 
   0  25   0       10.26       15.45     17.31 o 
   1  25   0       17.98       16.76     17.31 o 
   2  25   0       25.09       18.19     13.40 o 
  -1  26   0      263.35      274.79     26.81 o 
   0  26   0       52.74       65.91     16.76 o 
   1  26   0      239.13      252.45     30.16 o 
  -5   0   1      200.27      201.07     22.34 o 
  -3   0   1     1463.65     1364.95     52.52 o 
  -1   0   1     5323.92     5835.85    187.31 o 
   1   0   1     3093.37     3457.81    155.22 o 
   3   0   1     1043.14     1057.15     48.01 o 
   5   0   1      551.39      533.95     43.56 o 
  -5   1   1       88.53       97.23     12.64 o 
  -4   1   1      754.19      709.35     30.80 o 
  -3   1   1      934.02      880.80     30.31 o 
  -2   1   1     4048.46     4212.35     99.76 o 
  -1   1   1    10905.88    11603.46    265.45 o 
   1   1   1    16609.74    17845.30    549.05 o 
   2   1   1     1363.72     1424.16     43.15 o 
   3   1   1     2135.74     2082.70     60.28 o 
   4   1   1      162.41      165.93     18.17 o 
   5   1   1       80.95       72.05     16.59 o 
  -5   2   1        4.28        0.56      9.48 o 
  -4   2   1      925.09      913.47     41.07 o 
  -3   2   1      156.25      150.76      8.31 o 
  -2   2   1    11430.83    11276.71    273.68 o 
  -1   2   1      511.93      542.08     12.80 o 
   0   2   1     4514.22     4480.30    122.45 o 
   1   2   1      396.93      434.10     15.37 o 
   2   2   1    12185.78    12438.42    401.88 o 
   3   2   1      142.63      136.50      8.73 o 
   4   2   1      930.77      923.64     33.45 o 
   5   2   1        9.23        3.35     15.01 o 
  -5   3   1      262.72      265.56     16.59 o 
  -4   3   1      684.77      670.59     30.02 o 
  -3   3   1     1518.68     1453.56     42.47 o 
  -2   3   1     2763.43     2853.24     70.41 o 
  -1   3   1    32905.20    35424.24    858.95 o 
   0   3   1        8.17       20.34      2.48 o 
   1   3   1    39747.01    42487.48   1755.83 o 
   2   3   1      886.69      859.23     28.41 o 
   3   3   1     2573.51     2470.00     72.49 o 
   4   3   1      245.42      265.29     16.30 o 
   5   3   1      152.66      107.66     17.76 o 
  -5   4   1       93.96      100.55     12.22 o 
  -4   4   1        0.16        7.26      8.69 o 
  -3   4   1     2278.50     2174.78     61.17 o 
  -2   4   1      228.64      262.94     10.08 o 
  -1   4   1     1603.63     1663.41     41.48 o 
   0   4   1      499.22      532.82     18.70 o 
   2   4   1      134.23      147.89      7.55 o 
   3   4   1     1509.36     1577.78     72.46 o 
   4   4   1       18.63       25.02     10.00 o 
   5   4   1      287.14      288.70     23.29 o 
  -5   5   1       23.15       22.25     16.20 o 
  -4   5   1     1064.42      984.24     35.26 o 
  -3   5   1        5.05       23.60      5.77 o 
  -2   5   1     4968.48     5071.79    132.56 o 
  -1   5   1      557.27      597.84     15.70 o 
   0   5   1     4476.92     4631.70    129.73 o 
   1   5   1     2249.22     2234.55     65.61 o 
   2   5   1     2331.17     2347.01    107.56 o 
   3   5   1      687.34      637.83     41.33 o 
   4   5   1      288.35      306.83     17.39 o 
   5   5   1       41.20       36.59     16.18 o 
  -5   6   1        3.51        7.02      9.85 o 
  -4   6   1      382.35      350.56     16.23 o 
  -3   6   1      175.14      168.49      9.24 o 
  -2   6   1    15616.40    15813.25    425.18 o 
  -1   6   1      526.80      492.79     14.01 o 
   0   6   1    32705.91    32087.60    888.60 o 
   1   6   1      509.21      462.33     16.67 o 
   2   6   1    14618.22    14819.16    617.27 o 
   3   6   1      243.72      235.76     16.18 o 
   4   6   1      449.24      484.42     32.56 o 
   5   6   1       25.27       15.05     14.95 o 
  -5   7   1      172.12      164.65     14.60 o 
  -4   7   1      482.46      471.46     17.33 o 
  -3   7   1      505.98      480.69     17.63 o 
  -2   7   1     1318.77     1345.33     37.32 o 
  -1   7   1     7834.73     8028.28    200.81 o 
   0   7   1     1041.32     1107.49     32.67 o 
   1   7   1    10405.04    11004.81    346.88 o 
   2   7   1      920.40      888.65     43.56 o 
   3   7   1     1058.25     1014.02     46.36 o 
   4   7   1      194.15      215.37     15.20 o 
   5   7   1      106.22       91.36     17.38 o 
  -5   8   1       45.49       53.90     10.97 o 
  -4   8   1       98.68       89.31      8.84 o 
  -3   8   1     1434.49     1406.55     40.82 o 
  -2   8   1      111.29      115.82      7.30 o 
  -1   8   1     2599.28     2357.26     57.24 o 
   0   8   1      463.12      485.88     16.17 o 
   1   8   1     1000.14      906.72     34.25 o 
   2   8   1      402.59      362.57     21.28 o 
   3   8   1     1023.09     1047.82     48.90 o 
   4   8   1      176.15      171.70     16.97 o 
   5   8   1      146.94      155.93     15.45 o 
  -5   9   1       29.60       52.77     12.85 o 
  -4   9   1      980.61      900.89     29.16 o 
  -3   9   1       73.87       91.58      7.76 o 
  -2   9   1     4679.42     4727.28    128.50 o 
  -1   9   1     1166.78     1174.13     35.78 o 
   0   9   1     2410.97     2423.89     69.21 o 
   1   9   1     2599.77     2759.95     89.20 o 
   2   9   1     2150.65     2142.80     92.25 o 
   3   9   1      307.97      275.31     18.91 o 
   4   9   1      337.49      351.35     22.87 o 
   5   9   1       14.97       24.93     12.14 o 
  -5  10   1        0.11        0.86     10.18 o 
  -4  10   1      251.47      253.27     12.69 o 
  -3  10   1       52.09       53.53      7.12 o 
  -2  10   1     4321.93     4088.53    116.66 o 
  -1  10   1      818.06      801.45     24.77 o 
   0  10   1    10843.15    10786.88    300.05 o 
   1  10   1     1002.59     1005.76     30.03 o 
   2  10   1     4589.93     4364.93    177.29 o 
   3  10   1       75.39       71.92     13.43 o 
   4  10   1      250.00      278.86     21.62 o 
   5  10   1       20.63       22.98     12.42 o 
  -5  11   1       81.66       95.82     13.96 o 
  -4  11   1      128.74      126.15      9.90 o 
  -3  11   1      621.52      637.35     21.39 o 
  -2  11   1      356.14      392.82     14.25 o 
  -1  11   1     4293.50     4393.72    129.87 o 
   0  11   1      535.42      612.46     20.34 o 
   1  11   1     5626.08     5807.41    153.99 o 
   2  11   1      817.61      755.04     34.73 o 
   3  11   1      842.05      827.78     38.25 o 
   4  11   1       45.60       52.72     14.15 o 
   5  11   1       66.36       48.44     12.97 o 
  -5  12   1       74.61       72.21     11.77 o 
  -4  12   1       89.12       88.73      9.49 o 
  -3  12   1      259.03      250.09     12.50 o 
  -2  12   1      685.63      685.57     22.27 o 
  -1  12   1     1996.64     1888.28     55.14 o 
   0  12   1      401.90      446.68     24.02 o 
   1  12   1     1041.51     1028.89     30.98 o 
   2  12   1     1305.13     1252.62     56.72 o 
   3  12   1      483.10      458.50     24.87 o 
   4  12   1      192.58      182.59     18.45 o 
   5  12   1      167.73      182.68     16.22 o 
  -4  13   1      643.24      612.56     31.12 o 
  -3  13   1      157.92      173.28     10.70 o 
  -2  13   1     3291.97     3273.26    105.54 o 
  -1  13   1      574.93      588.70     19.99 o 
   0  13   1     2505.09     2534.22     71.61 o 
   1  13   1     1288.95     1318.75     38.08 o 
   2  13   1     1432.52     1403.19     64.99 o 
   3  13   1       90.12       74.23     13.81 o 
   4  13   1      235.46      244.35     21.78 o 
  -4  14   1      127.34      133.21     10.84 o 
  -3  14   1      100.59      103.49      9.20 o 
  -2  14   1     1071.27     1061.02     43.98 o 
  -1  14   1     2640.39     2559.50     75.38 o 
   0  14   1     4338.51     4472.00    124.87 o 
   1  14   1     2847.85     2735.92     76.06 o 
   2  14   1     1871.62     1875.83     58.09 o 
   3  14   1      251.34      247.42     20.49 o 
   4  14   1      133.10      148.82     17.32 o 
  -4  15   1       41.21       45.73      8.69 o 
  -3  15   1      967.48      941.24     30.18 o 
  -2  15   1       93.98      128.06     15.44 o 
  -1  15   1     5019.97     5002.53    157.50 o 
   0  15   1     1565.81     1685.39     49.43 o 
   1  15   1     5536.74     5390.88    153.69 o 
   2  15   1      272.77      276.39     15.15 o 
   3  15   1     1065.00     1075.31     51.18 o 
   4  15   1       79.33       50.98     14.15 o 
  -4  16   1       14.44       15.57      8.63 o 
  -3  16   1      277.07      261.87     16.61 o 
  -2  16   1      100.88      111.99     11.78 o 
  -1  16   1     1205.79     1135.82     43.55 o 
   0  16   1      497.48      488.95     18.32 o 
   1  16   1      682.33      645.51     21.70 o 
   2  16   1      328.98      297.04     17.48 o 
   3  16   1      251.98      279.34     36.30 o 
   4  16   1      113.88       97.78     16.06 o 
  -4  17   1      470.37      458.47     18.27 o 
  -3  17   1      251.31      259.23     16.21 o 
  -2  17   1     1060.05     1067.09     37.72 o 
  -1  17   1      471.41      488.38     21.22 o 
   0  17   1     3391.11     3475.63     97.84 o 
   1  17   1      216.55      252.37     12.63 o 
   2  17   1      332.18      355.96     19.59 o 
   3  17   1       24.11       36.61     10.59 o 
   4  17   1      233.15      234.47     21.15 o 
  -4  18   1       39.83       49.85     11.28 o 
  -3  18   1      141.48      131.32     13.25 o 
  -2  18   1      699.61      698.12     28.75 o 
  -1  18   1     1648.35     1559.92     60.54 o 
   0  18   1     3426.61     3489.33     99.52 o 
   1  18   1     1838.70     1802.99     50.61 o 
   2  18   1      914.04      921.16     35.72 o 
   3  18   1      262.47      234.92     16.61 o 
   4  18   1       45.12       40.00     14.22 o 
  -4  19   1       16.98       22.75     10.95 o 
  -3  19   1      303.82      291.79     17.75 o 
  -2  19   1       74.57       80.87     11.18 o 
  -1  19   1     1469.07     1467.69     47.21 o 
   0  19   1      637.28      679.28     22.93 o 
   1  19   1     1420.19     1436.74     46.18 o 
   2  19   1      415.22      371.77     21.54 o 
   3  19   1      409.11      400.45     20.24 o 
   4  19   1       72.43       63.07     12.92 o 
  -3  20   1      232.29      223.81     15.76 o 
  -2  20   1       42.15       36.93     10.29 o 
  -1  20   1      820.10      822.29     33.25 o 
   0  20   1      262.90      253.49     12.87 o 
   1  20   1      440.54      459.33     21.59 o 
   2  20   1      139.50      173.92     15.71 o 
   3  20   1       55.62       61.30     12.61 o 
  -3  21   1      281.22      276.93     19.72 o 
  -2  21   1      285.47      287.20     17.99 o 
  -1  21   1      461.92      470.04     22.25 o 
   0  21   1     1408.42     1446.80     43.91 o 
   1  21   1      180.72      186.22     14.45 o 
   2  21   1      113.92      109.84     13.77 o 
   3  21   1      130.99      148.88     15.58 o 
  -3  22   1       47.33       58.09     17.87 o 
  -2  22   1      266.58      261.01     17.32 o 
  -1  22   1      767.83      748.90     31.56 o 
   0  22   1     1096.44     1187.61     43.33 o 
   1  22   1      907.34      907.84     34.72 o 
   2  22   1      275.31      274.65     19.06 o 
   3  22   1      112.97       86.23     14.12 o 
  -3  23   1       52.05       64.79     17.87 o 
  -2  23   1      391.08      401.02     33.51 o 
  -1  23   1      122.19      141.61     15.83 o 
   0  23   1      294.24      339.45     18.65 o 
   1  23   1      127.04      139.86     13.72 o 
   2  23   1      795.23      758.47     33.42 o 
   3  23   1       79.12       70.51     15.83 o 
  -2  24   1      132.72      151.92     21.22 o 
  -1  24   1      366.48      389.85     33.51 o 
   0  24   1       66.15       88.76     17.87 o 
   1  24   1      202.67      238.18     19.24 o 
   2  24   1      216.86      237.20     26.81 o 
  -2  25   1      223.91      258.04     25.69 o 
  -1  25   1      106.76      126.23     20.11 o 
   0  25   1      239.25      260.27     26.81 o 
   1  25   1       99.89       83.78     18.99 o 
   2  25   1      129.79      132.93     22.34 o 
  -1  26   1      398.91      437.88     33.51 o 
   0  26   1      191.04      255.80     26.81 o 
  -4   0   2      612.22      602.09     37.98 o 
  -2   0   2     2485.41     2163.39     70.79 o 
   0   0   2      121.20       72.70      6.70 o 
   2   0   2     1274.51     1354.37     55.29 o 
   4   0   2      202.17      210.00     26.81 o 
  -5   1   2       70.68       55.94     11.06 o 
  -4   1   2      392.51      362.96     19.34 o 
  -3   1   2      516.10      498.72     17.64 o 
  -2   1   2     3102.04     3211.46     73.25 o 
  -1   1   2     2566.87     2649.70     55.68 o 
   0   1   2      231.32      275.91      9.03 o 
   1   1   2     6205.80     6215.74    165.56 o 
   2   1   2     1427.00     1436.17     40.51 o 
   3   1   2     3022.36     2947.78     81.42 o 
   4   1   2      435.11      435.07     26.45 o 
   5   1   2      261.66      231.45     22.50 o 
  -5   2   2      254.34      249.40     16.18 o 
  -4   2   2        5.99        9.47     12.29 o 
  -3   2   2     3731.44     3508.39     97.00 o 
  -2   2   2      665.81      693.20     18.11 o 
  -1   2   2    26223.30    27676.98    574.09 o 
   0   2   2       47.75       56.68      3.06 o 
   1   2   2    16094.94    16672.19    533.58 o 
   2   2   2      694.62      718.60     22.24 o 
   3   2   2      721.20      727.22     24.16 o 
   4   2   2        0.54        0.00      9.20 o 
   5   2   2       32.82       29.47     15.39 o 
  -5   3   2       84.59       72.09     11.85 o 
  -4   3   2      620.68      600.42     28.44 o 
  -3   3   2      810.11      765.58     23.51 o 
  -2   3   2     1572.07     1587.16     42.56 o 
  -1   3   2    15475.69    16098.85    396.74 o 
   0   3   2     1153.45     1240.85     54.64 o 
   1   3   2    22597.42    23563.03    758.60 o 
   3   3   2     2823.37     2747.85     80.41 o 
   4   3   2      590.61      593.85     28.60 o 
   5   3   2      172.07      142.34     24.02 o 
  -5   4   2       16.71       22.12      9.85 o 
  -4   4   2      561.60      545.63     21.56 o 
  -3   4   2      211.15      212.52     13.38 o 
  -2   4   2     2313.82     2127.30     63.82 o 
  -1   4   2     1144.74     1278.30     33.29 o 
   0   4   2      754.72      638.89     35.53 o 
   1   4   2     1809.36     1965.20     62.13 o 
   2   4   2     1537.09     1548.53     46.64 o 
   3   4   2       70.06       88.71     12.75 o 
   4   4   2       89.90       94.49     13.85 o 
   5   4   2        9.32       14.37     14.60 o 
  -5   5   2      163.71      151.09     14.52 o 
  -4   5   2      173.30      178.02     12.31 o 
  -3   5   2     1667.81     1600.50     48.07 o 
  -2   5   2      563.44      595.14     17.49 o 
  -1   5   2     6108.33     6161.06    145.14 o 
   0   5   2      330.91      330.03     11.45 o 
   1   5   2     9088.92     9309.69    268.97 o 
   2   5   2      650.61      633.26     23.78 o 
   3   5   2     4904.64     4866.73    234.58 o 
   4   5   2      144.48      167.50     14.36 o 
   5   5   2      426.37      392.16     26.07 o 
  -5   6   2      139.50      113.88     13.01 o 
  -4   6   2       64.97       86.30      9.75 o 
  -3   6   2     2455.58     2409.16     64.79 o 
  -2   6   2     1762.15     1801.10     50.57 o 
  -1   6   2    18145.91    18232.23    454.64 o 
   0   6   2      147.06      146.30     10.16 o 
   1   6   2    12844.17    12841.12    409.73 o 
   2   6   2     1335.91     1410.19     60.68 o 
   3   6   2      343.83      388.73     39.10 o 
   4   6   2       13.19       17.01      9.79 o 
   5   6   2       61.31       51.64     15.74 o 
  -5   7   2       57.38       63.36     12.29 o 
  -4   7   2      260.76      252.75     11.97 o 
  -3   7   2       84.54      121.27      8.24 o 
  -2   7   2      971.41      939.14     29.66 o 
  -1   7   2     3727.78     3709.80     92.06 o 
   0   7   2     6061.99     6598.60    186.27 o 
   1   7   2     6427.44     6533.97    223.72 o 
   2   7   2      413.64      400.07     19.34 o 
   3   7   2     1453.26     1356.30     65.35 o 
   4   7   2      392.98      396.55     21.67 o 
   5   7   2       78.60       49.94     16.18 o 
  -5   8   2       23.70       23.58     10.47 o 
  -4   8   2      370.70      393.89     14.95 o 
  -3   8   2      112.26      115.32      9.84 o 
  -2   8   2      920.92      842.47     27.69 o 
  -1   8   2      105.79      110.42      5.97 o 
   0   8   2     2411.63     2326.98     67.10 o 
   1   8   2      235.43      227.80     10.49 o 
   2   8   2      779.56      733.62     30.68 o 
   3   8   2       57.92       54.74     12.22 o 
   4   8   2       97.31       98.16     12.97 o 
   5   8   2        5.37        7.76     14.95 o 
  -5   9   2      135.58      119.77     13.36 o 
  -4   9   2      300.35      275.15     13.32 o 
  -3   9   2     3193.30     3141.70     88.08 o 
  -2   9   2       94.23      117.79      7.90 o 
  -1   9   2    12962.72    12997.04    357.78 o 
   0   9   2       43.90       73.71      6.35 o 
   1   9   2    16698.81    17240.45    577.05 o 
   2   9   2      667.79      606.13     31.13 o 
   3   9   2     5580.51     5387.52    264.18 o 
   4   9   2      145.45      156.64     14.16 o 
   5   9   2      312.01      297.49     18.89 o 
  -5  10   2      154.62      139.32     12.44 o 
  -4  10   2      175.78      184.67     11.02 o 
  -3  10   2     2091.53     1971.39     55.41 o 
  -2  10   2     1323.98     1324.77     37.46 o 
  -1  10   2     9972.83     9382.08    266.05 o 
   0  10   2     1492.66     1548.02     46.60 o 
   1  10   2     6625.72     6473.31    180.60 o 
   2  10   2      490.62      510.24     28.76 o 
   3  10   2      400.96      442.53     26.82 o 
   4  10   2       73.89       77.58     14.60 o 
   5  10   2       38.93       45.24     12.60 o 
  -5  11   2       52.35       50.43     10.28 o 
  -4  11   2      209.84      206.54     11.64 o 
  -3  11   2      202.07      213.22     11.25 o 
  -2  11   2     2449.04     2309.57     67.59 o 
  -1  11   2       90.58      108.72     10.97 o 
   0  11   2     3156.81     3388.73     96.65 o 
   1  11   2      296.35      255.43     11.12 o 
   2  11   2     1720.20     1598.33     63.40 o 
   3  11   2      643.53      637.21     29.19 o 
   4  11   2      347.90      364.91     26.03 o 
   5  11   2       20.84       33.65     12.47 o 
  -5  12   2       47.84       42.74     10.52 o 
  -4  12   2      215.40      240.79     12.59 o 
  -3  12   2      134.91      124.82      9.13 o 
  -2  12   2      702.95      655.18     21.36 o 
  -1  12   2      507.21      486.41     17.57 o 
   0  12   2      787.40      712.30     22.85 o 
   1  12   2      449.79      481.71     16.82 o 
   2  12   2      528.24      511.57     27.97 o 
   3  12   2       52.32       41.89     12.64 o 
   4  12   2       61.61       71.30     14.95 o 
  -4  13   2      127.27      118.26      9.98 o 
  -3  13   2      993.51      972.75     29.73 o 
  -2  13   2       35.37       42.88      8.08 o 
  -1  13   2     1775.59     1781.73     54.99 o 
   0  13   2       25.29       32.19      6.19 o 
   1  13   2     3157.74     3099.03     85.50 o 
   2  13   2      473.61      448.94     29.60 o 
   3  13   2     1929.00     1849.57     81.17 o 
   4  13   2      150.65      151.91     24.02 o 
  -4  14   2      162.04      167.67     11.54 o 
  -3  14   2     1374.60     1355.69     40.51 o 
  -2  14   2     1621.00     1604.62     52.50 o 
  -1  14   2     5069.64     4999.27    133.90 o 
   0  14   2      812.91      830.62     26.52 o 
   1  14   2     3026.40     2867.46     86.21 o 
   2  14   2      744.70      757.56     40.07 o 
   3  14   2      325.63      344.26     23.29 o 
   4  14   2       41.58       40.43     14.60 o 
  -4  15   2      233.23      247.32     15.35 o 
  -3  15   2       83.79      105.24     11.25 o 
  -2  15   2     1999.96     1916.04     69.26 o 
  -1  15   2       22.74       35.26      6.70 o 
   0  15   2     1206.18     1230.61     37.15 o 
   1  15   2      154.31      149.44      9.82 o 
   2  15   2     1719.57     1647.60     53.80 o 
   3  15   2      276.43      271.55     20.83 o 
   4  15   2      322.61      319.66     24.00 o 
  -4  16   2      137.81      152.07     11.46 o 
  -3  16   2      183.68      173.65     13.46 o 
  -2  16   2      446.05      447.41     19.93 o 
  -1  16   2      370.02      382.17     19.43 o 
   0  16   2      217.78      225.54     12.12 o 
   1  16   2      513.21      518.36     18.39 o 
   2  16   2      390.10      378.08     19.25 o 
   3  16   2       11.80       15.36     12.34 o 
   4  16   2       66.46       71.01     16.06 o 
  -4  17   2       10.62       20.62     10.84 o 
  -3  17   2      138.69      140.28     12.96 o 
  -2  17   2      258.04      272.98     15.71 o 
   0  17   2     1168.16     1152.63     35.36 o 
   1  17   2     1127.21     1103.35     37.73 o 
   2  17   2      968.53      929.76     37.04 o 
   3  17   2      511.02      509.52     22.86 o 
   4  17   2      144.81      134.06     18.12 o 
  -4  18   2      147.50      128.56     13.75 o 
  -3  18   2      473.92      489.91     28.85 o 
  -2  18   2     1269.92     1269.36     44.39 o 
  -1  18   2     1750.73     1749.64     60.08 o 
   0  18   2      518.20      500.97     18.60 o 
   1  18   2     1089.26     1084.89     35.57 o 
   2  18   2      678.59      659.22     29.00 o 
   3  18   2       76.14       97.84     12.82 o 
   4  18   2       35.79       34.40     15.03 o 
  -3  19   2       33.19       42.52     10.95 o 
  -2  19   2     1115.81     1123.67     41.81 o 
  -1  19   2       36.54       42.32      9.83 o 
   0  19   2      831.01      870.56     27.97 o 
   1  19   2      223.38      221.75     12.75 o 
   2  19   2      945.03      923.74     36.30 o 
   3  19   2       36.46       30.03     11.40 o 
  -3  20   2       75.84       65.01     14.22 o 
  -2  20   2      243.53      259.45     16.02 o 
  -1  20   2       94.77       96.95     11.66 o 
   0  20   2      356.34      379.50     15.63 o 
   1  20   2      119.41      144.28     13.62 o 
   2  20   2      224.10      233.64     22.60 o 
   3  20   2        3.83        7.84     11.19 o 
  -3  21   2      234.65      199.59     18.76 o 
  -2  21   2      236.78      222.05     21.78 o 
  -1  21   2     1109.88     1170.35     43.12 o 
   0  21   2      996.40     1044.22     33.16 o 
   1  21   2     1571.63     1637.59     57.67 o 
   2  21   2      644.55      643.75     28.14 o 
   3  21   2      329.79      319.19     21.00 o 
  -3  22   2      227.86      244.64     27.37 o 
  -2  22   2      600.74      613.39     30.68 o 
  -1  22   2      507.50      538.31     28.76 o 
   0  22   2      719.54      741.40     29.61 o 
   1  22   2      301.74      313.08     17.79 o 
   2  22   2      223.65      238.65     23.26 o 
   3  22   2       39.03       59.82     13.27 o 
  -2  23   2      427.53      442.57     26.38 o 
  -1  23   2       23.01       24.76     11.54 o 
   0  23   2      319.73      312.93     20.36 o 
   1  23   2       62.91       66.94     13.96 o 
   2  23   2      349.78      363.87     21.26 o 
  -2  24   2      220.31      222.29     24.58 o 
  -1  24   2       93.72      108.35     14.76 o 
   0  24   2      257.46      286.28     20.36 o 
   1  24   2       71.34       74.38     13.67 o 
   2  24   2      186.39      180.97     19.32 o 
  -2  25   2      105.66       71.49     18.99 o 
  -1  25   2      204.72      216.71     24.58 o 
   0  25   2      906.83      970.71     61.44 o 
   1  25   2      312.38      302.72     29.04 o 
   2  25   2      290.09      239.05     27.93 o 
  -1  26   2      157.86      185.43     22.34 o 
   0  26   2      350.03      387.62     31.28 o 
   1  26   2       77.25       74.84     21.22 o 
  -5   0   3      328.35      304.95     25.69 o 
  -3   0   3     6196.07     6111.26    197.79 o 
  -1   0   3    29838.34    32445.97    891.55 o 
   1   0   3    23305.61    24184.55    956.51 o 
   3   0   3     2747.43     2814.50    110.17 o 
   5   0   3      133.34      131.81     25.69 o 
  -5   1   3       27.94       36.74     10.64 o 
  -4   1   3       79.70       83.84     11.06 o 
  -3   1   3      136.72      153.77      9.51 o 
  -2   1   3     1474.29     1382.95     31.89 o 
  -1   1   3      360.52      348.84      7.68 o 
   0   1   3     4253.48     4584.13    143.81 o 
   1   1   3     1846.35     1882.59     56.52 o 
   2   1   3     1999.98     1919.14     57.48 o 
   3   1   3     1316.24     1307.26     39.78 o 
   4   1   3      204.26      226.13     19.75 o 
   5   1   3      151.12      122.69     18.12 o 
  -5   2   3        3.92        0.00      9.48 o 
  -4   2   3     1076.02     1073.17     45.02 o 
  -3   2   3       72.69       75.69      6.35 o 
  -2   2   3     1315.59     1146.28     27.04 o 
  -1   2   3       46.17       43.88      2.92 o 
   0   2   3      294.46      346.53     16.45 o 
   1   2   3       89.99       88.86      4.95 o 
   2   2   3     2324.04     2405.37     67.65 o 
   3   2   3       88.09       94.32      7.68 o 
   4   2   3     1462.14     1465.78     51.63 o 
   5   2   3        2.70        4.47     14.95 o 
  -5   3   3       27.78       28.09     10.64 o 
  -4   3   3        3.31       18.36      7.71 o 
  -3   3   3       32.45       54.45      6.12 o 
  -2   3   3      613.33      626.32     17.00 o 
  -1   3   3     4521.91     4715.32    106.65 o 
   0   3   3     1992.94     2067.93     64.06 o 
   1   3   3     8116.60     8374.10    237.01 o 
   2   3   3     1095.89     1081.09     36.45 o 
   3   3   3     1016.67      990.63     32.08 o 
   4   3   3      123.91      136.44     12.97 o 
   5   3   3       40.85       35.19     15.80 o 
  -5   4   3      241.66      222.97     16.18 o 
  -4   4   3      104.46       99.53      9.69 o 
  -3   4   3     6219.60     6018.65    167.12 o 
  -2   4   3      248.94      247.86      8.22 o 
  -1   4   3    28589.99    29190.49    717.93 o 
   0   4   3      681.97      654.06     25.75 o 
   1   4   3    22101.09    22238.11    700.86 o 
   3   4   3     2727.99     2758.36     91.16 o 
   4   4   3       62.59       69.51     11.31 o 
   5   4   3       87.58       87.86     17.32 o 
  -5   5   3       39.33       45.38     10.64 o 
  -4   5   3        3.19       15.61      7.97 o 
  -3   5   3       32.72       62.19      8.87 o 
  -2   5   3      349.47      325.54     10.30 o 
  -1   5   3       25.31       65.28      3.75 o 
   0   5   3     3655.10     3577.81     88.88 o 
   1   5   3      890.02      810.71     25.00 o 
   2   5   3      662.03      591.28     19.71 o 
   3   5   3     1067.15      986.69     38.42 o 
   4   5   3      232.14      251.82     16.28 o 
   5   5   3      136.62       97.11     17.76 o 
  -5   6   3       29.65       26.93     10.64 o 
  -4   6   3     1576.26     1569.63     53.98 o 
  -3   6   3      237.69      256.74     11.60 o 
  -2   6   3     2510.06     2451.34     64.61 o 
  -1   6   3      474.26      501.90     13.96 o 
   0   6   3     1609.68     1722.20     49.63 o 
   1   6   3      318.47      301.77     10.23 o 
   2   6   3     4683.84     4817.42    188.73 o 
   3   6   3      379.34      375.09     17.39 o 
   4   6   3     1873.76     1774.23     63.92 o 
   5   6   3       17.03       17.31     15.01 o 
  -5   7   3       33.26       30.50     10.18 o 
  -4   7   3       83.91       84.93      8.55 o 
  -3   7   3      521.97      523.75     17.86 o 
  -2   7   3        7.30       21.89      3.69 o 
  -1   7   3     1138.58     1138.48     37.98 o 
   0   7   3     1517.45     1495.88     43.76 o 
   1   7   3     1955.49     1871.57     67.71 o 
   2   7   3      271.78      250.44     18.17 o 
   3   7   3      773.40      772.80     34.65 o 
   4   7   3      332.70      314.97     18.68 o 
   5   7   3       42.62       37.73     16.18 o 
  -5   8   3      142.35      136.36     13.81 o 
  -4   8   3      746.07      726.10     23.91 o 
  -3   8   3     4990.14     4882.62    136.85 o 
  -2   8   3      993.04      964.81     26.15 o 
  -1   8   3    17843.36    17588.95    492.02 o 
   0   8   3     9003.07     9511.42    265.73 o 
   1   8   3    13251.68    12958.70    422.14 o 
   2   8   3      750.86      727.84     33.51 o 
   3   8   3     2269.74     2351.43     92.61 o 
   4   8   3      707.74      711.65     29.62 o 
   5   8   3       60.96       77.67     17.38 o 
  -5   9   3       26.90       38.69     10.07 o 
  -4   9   3      204.73      190.83     13.22 o 
  -3   9   3       83.21      110.37      8.39 o 
  -2   9   3      344.89      336.18     12.73 o 
  -1   9   3     1044.87      987.76     31.41 o 
   0   9   3     2416.72     2569.51     72.92 o 
   1   9   3     2933.77     2808.65     90.02 o 
   2   9   3      367.98      350.37     21.28 o 
   3   9   3      817.44      759.44     42.57 o 
   4   9   3      402.30      428.55     20.20 o 
   5   9   3      116.33      110.88     14.27 o 
  -5  10   3       76.59       66.96     10.52 o 
  -4  10   3      921.27      917.16     32.89 o 
  -3  10   3      269.88      290.09     13.13 o 
  -2  10   3      842.88      743.87     23.50 o 
  -1  10   3     1278.83     1290.82     34.61 o 
   0  10   3      161.36      243.69     14.30 o 
   1  10   3      800.98      799.84     44.84 o 
   2  10   3      990.39      994.79     45.29 o 
   3  10   3      566.62      489.27     36.86 o 
   4  10   3     1070.15     1040.29     40.11 o 
   5  10   3       60.03       48.94     12.97 o 
  -5  11   3       27.39       22.82      9.61 o 
  -4  11   3       69.47       69.37      8.70 o 
  -3  11   3      720.44      707.72     23.02 o 
  -2  11   3      390.16      354.60     13.51 o 
  -1  11   3      145.97      143.35     10.32 o 
   0  11   3     2856.12     2931.06     82.14 o 
   1  11   3      678.94      610.26     19.90 o 
   2  11   3     1077.79     1040.15     49.25 o 
   3  11   3      871.49      842.25     37.02 o 
   4  11   3      279.14      273.63     17.79 o 
   5  11   3       59.02       51.39     13.25 o 
  -4  12   3      872.27      794.93     28.54 o 
  -3  12   3     2777.89     2697.19     78.86 o 
  -2  12   3     2355.54     2256.88     75.25 o 
  -1  12   3     9943.36     9706.65    264.78 o 
   0  12   3     8576.63     9230.98    254.60 o 
   1  12   3     7281.17     7077.87    201.21 o 
   2  12   3     1928.51     1879.80     81.52 o 
   3  12   3     1333.23     1396.96     56.72 o 
   4  12   3      778.89      768.37     38.95 o 
  -4  13   3       18.89       17.93      7.97 o 
  -3  13   3        2.42       29.49      7.25 o 
  -2  13   3      675.64      589.93     23.87 o 
  -1  13   3      791.30      781.85     24.36 o 
   0  13   3      323.03      321.01     13.16 o 
   1  13   3     1491.19     1426.79     44.47 o 
   2  13   3      619.30      604.55     32.27 o 
   3  13   3      457.32      437.21     26.38 o 
   4  13   3      158.46      166.94     18.55 o 
  -4  14   3      205.86      234.36     16.45 o 
  -3  14   3      311.03      302.48     14.03 o 
  -2  14   3      994.17      936.89     30.95 o 
  -1  14   3      991.17      972.38     30.13 o 
   0  14   3      132.01      154.80      9.65 o 
   1  14   3     1140.37     1097.98     33.85 o 
   2  14   3      194.97      223.41     32.39 o 
   3  14   3      537.46      529.96     28.63 o 
   4  14   3      262.99      235.75     21.15 o 
  -4  15   3       11.17       15.62      8.39 o 
  -3  15   3       63.06       78.74     10.72 o 
  -2  15   3      286.52      269.62     15.05 o 
  -1  15   3      602.79      585.64     19.40 o 
   0  15   3      548.37      588.70     20.37 o 
   1  15   3     1216.94     1146.64     36.55 o 
   2  15   3      820.15      738.49     29.91 o 
   3  15   3      251.00      264.84     21.15 o 
   4  15   3       80.91       88.56     16.36 o 
  -4  16   3      336.37      341.19     22.09 o 
  -3  16   3     1006.76     1028.32     38.08 o 
  -2  16   3     1690.24     1632.36     57.03 o 
  -1  16   3     5170.77     5178.39    165.62 o 
   0  16   3     1681.29     1793.65     53.88 o 
   1  16   3     3888.94     3688.83    105.58 o 
   2  16   3     1211.58     1187.73     42.80 o 
   3  16   3      381.40      429.23     28.48 o 
   4  16   3      219.12      212.27     20.36 o 
  -4  17   3        6.10       10.75     20.11 o 
  -3  17   3        0.49        6.36      9.93 o 
  -2  17   3      164.14      158.78     12.69 o 
  -1  17   3      284.27      289.00     15.53 o 
   0  17   3       71.64       82.01      8.63 o 
   1  17   3      498.30      495.04     18.83 o 
   2  17   3       80.45       92.11     14.62 o 
   3  17   3      244.47      230.39     20.83 o 
   4  17   3       68.72       71.26     16.06 o 
  -4  18   3       98.81      103.33     16.64 o 
  -3  18   3      348.45      338.80     23.85 o 
  -2  18   3      449.57      443.84     20.66 o 
  -1  18   3      839.88      868.94     34.92 o 
   0  18   3      381.89      396.62     15.67 o 
   1  18   3     1114.20     1064.04     32.45 o 
   2  18   3      309.39      317.04     18.29 o 
   3  18   3      483.08      469.03     23.00 o 
   4  18   3      109.62      114.23     17.45 o 
  -3  19   3       51.97       61.86     14.45 o 
  -2  19   3       97.45       88.03     21.78 o 
  -1  19   3       24.57       33.19      9.53 o 
   0  19   3      247.61      256.93     12.70 o 
   1  19   3       45.29       59.05      8.42 o 
   2  19   3      297.35      287.38     18.76 o 
   3  19   3      116.85      118.07     13.84 o 
  -3  20   3      216.27      190.90     19.05 o 
  -2  20   3      854.37      851.38     40.87 o 
  -1  20   3     1727.85     1775.20     78.01 o 
   0  20   3      809.57      890.58     29.24 o 
   1  20   3     1371.47     1361.22     47.97 o 
   2  20   3      633.20      602.81     26.90 o 
   3  20   3       39.59       58.23     12.82 o 
  -3  21   3        9.03       15.24     12.81 o 
  -2  21   3       18.85       17.35     11.98 o 
  -1  21   3      109.39      119.63     17.87 o 
   0  21   3       89.23      104.67     10.72 o 
   1  21   3      285.28      283.62     16.74 o 
   2  21   3       39.45       43.17     12.47 o 
   3  21   3      180.26      192.33     16.82 o 
  -3  22   3      210.20      198.09     19.32 o 
  -2  22   3      212.86      216.12     20.04 o 
  -1  22   3      672.07      705.88     36.23 o 
   0  22   3      326.11      349.68     21.95 o 
   1  22   3      742.46      753.95     45.24 o 
   2  22   3      271.61      277.21     22.50 o 
   3  22   3      330.08      330.00     25.23 o 
  -2  23   3       82.19       76.30     15.08 o 
  -1  23   3       49.47       48.44     12.87 o 
   0  23   3      331.35      366.25     22.74 o 
   1  23   3       25.56       36.86     12.87 o 
   2  23   3      289.96      273.01     23.07 o 
  -2  24   3      599.29      620.58     32.27 o 
  -1  24   3      357.41      372.64     24.33 o 
   0  24   3     1201.07     1314.46     57.51 o 
   1  24   3      335.78      345.61     22.74 o 
   2  24   3      480.43      449.30     29.74 o 
  -2  25   3       19.91       12.29     15.64 o 
  -1  25   3      142.46      171.14     16.86 o 
   0  25   3       21.85       30.05     11.54 o 
   1  25   3      175.10      194.40     18.76 o 
   2  25   3        4.29        0.00     12.59 o 
  -1  26   3      290.30      340.70     30.16 o 
   0  26   3      245.63      298.25     27.93 o 
   1  26   3      313.42      273.68     29.04 o 
  -4   0   4      665.27      662.41     43.56 o 
  -2   0   4     1824.69     1804.35     61.56 o 
   0   0   4     2380.36     2639.24    109.83 o 
   2   0   4     4911.40     5135.12    202.78 o 
   4   0   4     1670.53     1606.31    106.12 o 
  -5   1   4      292.39      307.08     18.55 o 
  -4   1   4      180.41      181.11     18.43 o 
  -3   1   4     1214.37     1199.01     31.65 o 
  -2   1   4     7153.82     7229.07    152.02 o 
  -1   1   4      442.61      493.91     10.40 o 
   0   1   4     6289.17     6753.88    212.17 o 
   1   1   4       46.81       53.23      4.05 o 
   2   1   4     8990.24     9079.30    252.43 o 
   3   1   4      561.93      535.63     18.72 o 
   4   1   4      442.67      412.39     25.66 o 
   5   1   4      141.29      163.08     19.75 o 
  -5   2   4       30.90       20.73     10.64 o 
  -4   2   4       22.29       25.21      8.25 o 
  -3   2   4     1924.50     1871.20     54.19 o 
  -2   2   4      350.21      375.22      9.28 o 
  -1   2   4    10665.83    11356.33    235.56 o 
   0   2   4      556.18      618.17     18.13 o 
   1   2   4     7763.17     8017.72    222.93 o 
   2   2   4      301.22      306.35     11.58 o 
   3   2   4      708.42      727.21     22.97 o 
   4   2   4       47.30       45.43     14.15 o 
   5   2   4       86.94       82.62     16.97 o 
  -5   3   4      223.10      223.55     15.80 o 
  -4   3   4      477.61      473.42     20.10 o 
  -3   3   4     1145.10     1113.16     32.99 o 
  -2   3   4     3716.58     3637.53     83.04 o 
  -1   3   4      594.91      678.66     14.74 o 
   0   3   4    19942.30    21005.57    649.83 o 
   1   3   4     1161.60     1299.82     41.63 o 
   2   3   4     4826.61     4812.50    136.98 o 
   3   3   4      888.79      924.92     33.45 o 
   4   3   4      603.08      626.49     25.94 o 
   5   3   4      153.74      168.05     19.34 o 
  -5   4   4        2.52        0.76      9.85 o 
  -4   4   4      261.57      281.53     15.06 o 
  -3   4   4       78.39      103.79      7.49 o 
  -2   4   4     1067.95     1089.82     27.20 o 
  -1   4   4      204.86      227.49      6.70 o 
   0   4   4      503.61      432.30     13.96 o 
   1   4   4      132.89      155.16      6.24 o 
   2   4   4     1158.05     1260.74     36.84 o 
   3   4   4        2.48       17.35      8.33 o 
   4   4   4     1224.01     1242.29     66.64 o 
   5   4   4       18.03       13.32     15.27 o 
  -5   5   4      510.38      533.95     24.49 o 
  -4   5   4      231.33      225.82     12.69 o 
  -3   5   4     1188.28     1173.27     36.61 o 
  -2   5   4     5486.84     5544.34    139.14 o 
  -1   5   4     3584.63     3789.55    101.64 o 
   0   5   4    11305.82    11476.66    281.53 o 
   1   5   4     1828.46     1858.80     53.85 o 
   2   5   4     7228.46     7316.66    200.35 o 
   3   5   4      369.61      373.40     16.93 o 
   4   5   4      479.73      471.16     22.12 o 
   5   5   4      300.93      341.97     24.87 o 
  -5   6   4       96.94       70.85     11.43 o 
  -4   6   4       52.89       48.82      8.63 o 
  -3   6   4     2092.50     2085.33     61.43 o 
  -2   6   4     1442.00     1560.49     39.05 o 
  -1   6   4     8887.11     8887.12    253.51 o 
   0   6   4     1010.04      977.94     25.94 o 
   1   6   4     6638.77     6268.58    172.35 o 
   2   6   4     1493.66     1536.96     51.35 o 
   3   6   4      840.61      900.66     32.00 o 
   4   6   4       65.46       65.01     11.77 o 
   5   6   4      133.26      123.86     20.67 o 
  -5   7   4      113.69       99.22     10.84 o 
  -4   7   4     1275.34     1268.75     38.70 o 
  -3   7   4      416.84      422.60     15.54 o 
  -2   7   4     3818.79     3737.96     94.93 o 
  -1   7   4      695.34      704.68     22.62 o 
   0   7   4    17336.07    17393.02    424.76 o 
   1   7   4     1431.47     1367.28     38.65 o 
   2   7   4     4790.45     4480.04    140.57 o 
   3   7   4      648.78      625.87     24.49 o 
   4   7   4     1248.64     1209.59     48.14 o 
   5   7   4      118.30      131.01     18.91 o 
  -5   8   4        3.81        7.31      8.74 o 
  -4   8   4      107.14      133.05      9.90 o 
  -3   8   4      102.18      105.19      8.03 o 
  -2   8   4     1267.61     1310.47     32.34 o 
  -1   8   4      549.43      617.31     21.20 o 
   0   8   4     1669.82     1753.47     50.54 o 
   1   8   4      924.40      993.13     27.24 o 
   2   8   4      393.35      424.48     25.24 o 
   3   8   4      328.23      322.85     17.39 o 
   4   8   4      679.39      665.49     30.34 o 
   5   8   4       50.46       44.68     16.59 o 
  -5   9   4      570.81      551.84     23.17 o 
  -4   9   4       70.07       70.99      8.63 o 
  -3   9   4     1619.97     1576.38     47.88 o 
  -2   9   4     1000.60      967.39     26.42 o 
  -1   9   4     1478.35     1479.30     53.21 o 
   0   9   4     8015.99     8221.89    226.81 o 
   1   9   4      556.60      568.67     22.86 o 
   2   9   4     1965.46     1900.95     81.17 o 
   3   9   4      749.50      735.91     33.06 o 
   4   9   4      223.32      241.19     18.14 o 
   5   9   4      371.32      394.53     21.87 o 
  -5  10   4       41.15       37.99      9.69 o 
  -4  10   4       49.92       50.97      8.12 o 
  -3  10   4      969.30      943.95     29.16 o 
  -2  10   4     1013.64      973.60     30.17 o 
  -1  10   4     7064.72     6925.42    198.69 o 
   0  10   4       10.86       28.15      5.65 o 
   1  10   4     5427.70     5214.67    171.05 o 
   2  10   4     1082.92     1074.18     46.08 o 
   3  10   4      263.58      283.12     20.13 o 
   4  10   4       13.21       17.80     10.93 o 
   5  10   4       61.00       70.63     13.45 o 
  -5  11   4        3.80       13.16      9.85 o 
  -4  11   4      762.92      716.66     27.09 o 
  -3  11   4      146.54      139.36      9.17 o 
  -2  11   4     3412.47     3338.67    115.59 o 
  -1  11   4     1515.71     1459.51     44.76 o 
   0  11   4     6778.82     6700.87    188.36 o 
   1  11   4     2536.93     2467.87     69.00 o 
   2  11   4     3953.69     3769.40    147.30 o 
   3  11   4      624.93      602.85     46.36 o 
   4  11   4      695.40      687.20     28.77 o 
  -4  12   4      233.98      259.67     18.70 o 
  -3  12   4       71.83       75.17      8.27 o 
  -2  12   4      863.90      855.65     35.28 o 
  -1  12   4      141.06      173.39      9.78 o 
   0  12   4      247.75      239.66     11.19 o 
   1  12   4      351.55      356.55     15.28 o 
   2  12   4     1284.24     1253.05     56.61 o 
   3  12   4      435.10      405.21     25.59 o 
   4  12   4      334.62      339.60     19.56 o 
  -4  13   4       40.69       54.41      8.78 o 
  -3  13   4     1413.23     1384.66     42.46 o 
  -2  13   4      436.48      422.20     18.65 o 
  -1  13   4     1197.73     1199.02     35.78 o 
   0  13   4     2131.71     2198.89     63.03 o 
   1  13   4      533.88      560.07     19.63 o 
   2  13   4      941.64      886.25     42.91 o 
   3  13   4      663.24      678.49     33.51 o 
   4  13   4       68.33       79.72     13.33 o 
  -4  14   4       57.33       58.06      9.16 o 
  -3  14   4      462.11      446.77     20.10 o 
  -2  14   4      779.95      743.23     29.88 o 
  -1  14   4     2801.54     2783.94     81.57 o 
   0  14   4      683.82      668.35     22.74 o 
   1  14   4     2169.85     2146.73     59.51 o 
   2  14   4      825.49      823.10     37.69 o 
   3  14   4       91.17      108.99     18.99 o 
   4  14   4       71.98       76.92     15.74 o 
  -4  15   4      212.63      220.73     15.37 o 
  -3  15   4      247.70      260.30     15.50 o 
  -2  15   4     1772.50     1816.24     64.90 o 
  -1  15   4     2023.43     2009.35     56.45 o 
   0  15   4     5585.58     5710.55    159.66 o 
   1  15   4     2760.33     2581.70     74.60 o 
   2  15   4     2055.87     2063.21     68.32 o 
   3  15   4      677.47      665.57     35.44 o 
   4  15   4      136.90      132.52     17.96 o 
  -4  16   4      145.73      159.11     23.46 o 
  -3  16   4       57.46       48.96     13.40 o 
  -2  16   4      347.83      358.91     17.60 o 
  -1  16   4       41.03       48.14     10.51 o 
   0  16   4      355.99      355.68     14.55 o 
   1  16   4      164.49      173.41     10.82 o 
   2  16   4      196.71      216.28     15.14 o 
   3  16   4      341.56      325.48     23.85 o 
   4  16   4       94.54       87.02     16.36 o 
  -4  17   4       12.04       25.54     13.84 o 
  -3  17   4      624.12      616.09     39.10 o 
  -2  17   4      354.81      356.60     22.81 o 
  -1  17   4      653.45      647.45     23.65 o 
   0  17   4      761.47      753.73     25.03 o 
   1  17   4      228.08      243.11     13.70 o 
   2  17   4      599.20      581.56     25.92 o 
   3  17   4      285.82      286.13     22.81 o 
   4  17   4        7.74        7.12     14.47 o 
  -4  18   4       39.34       34.60     14.67 o 
  -3  18   4      328.77      344.31     23.62 o 
  -2  18   4      666.66      685.93     34.82 o 
  -1  18   4      850.72      880.92     41.99 o 
   0  18   4     1678.92     1765.96     50.94 o 
   1  18   4      627.69      606.02     21.52 o 
   2  18   4      687.48      698.63     29.02 o 
   3  18   4       93.91      116.52     13.61 o 
   4  18   4      101.77      107.92     17.96 o 
  -3  19   4      104.41      112.38     16.76 o 
  -2  19   4      928.87      962.32     46.75 o 
  -1  19   4     1052.04     1076.32     50.39 o 
   0  19   4     3440.95     3508.96    114.71 o 
   1  19   4     1472.62     1463.91     44.04 o 
   2  19   4     1117.06     1081.25     39.06 o 
   3  19   4      332.00      326.67     18.71 o 
  -3  20   4       75.82       65.73     14.67 o 
  -2  20   4      348.91      390.92     24.14 o 
  -1  20   4      102.55      116.41     14.47 o 
   0  20   4      220.09      231.07     14.11 o 
   1  20   4      290.44      290.24     21.45 o 
   2  20   4        6.99        8.62     13.40 o 
   3  20   4      327.36      346.67     26.00 o 
  -3  21   4      383.80      353.04     24.94 o 
  -2  21   4      132.81      151.78     16.64 o 
  -1  21   4      165.52      165.32     24.58 o 
   0  21   4      121.74      133.44     11.65 o 
   1  21   4       41.58       35.75     21.22 o 
   2  21   4      101.69       92.60     16.32 o 
   3  21   4      221.75      204.02     31.84 o 
  -3  22   4      145.00      143.09     31.84 o 
  -2  22   4      205.62      212.12     19.56 o 
  -1  22   4      347.80      363.92     22.74 o 
   0  22   4      284.67      295.55     20.36 o 
   1  22   4      138.80      163.75     17.16 o 
   2  22   4      182.46      193.86     19.82 o 
   3  22   4       15.51       24.35     23.46 o 
  -2  23   4      503.03      517.43     30.22 o 
  -1  23   4      596.23      643.96     34.19 o 
   0  23   4      920.87     1005.07     46.42 o 
   1  23   4      795.97      786.12     37.69 o 
   2  23   4      538.80      520.64     28.99 o 
  -2  24   4      120.21      142.01     16.64 o 
  -1  24   4       12.44       24.47     12.56 o 
   0  24   4       22.54       37.07     12.34 o 
   1  24   4      101.68      105.06     15.56 o 
   2  24   4        1.03        8.94     13.15 o 
  -2  25   4       96.73       73.97     14.76 o 
  -1  25   4      120.81      116.70     15.27 o 
   0  25   4        5.35        7.82     11.54 o 
   1  25   4       62.34       53.22     17.31 o 
  -1  26   4       45.25       44.68     13.15 o 
   0  26   4       53.49       56.71     12.59 o 
   1  26   4       21.32       23.16     13.15 o 
  -5   0   5      207.60      239.05     23.46 o 
  -3   0   5      531.74      521.72     19.36 o 
  -1   0   5     2432.73     2508.09     69.97 o 
   1   0   5     1669.81     1862.33     82.65 o 
   3   0   5      534.67      519.23     27.37 o 
   5   0   5       48.49       69.26     23.46 o 
  -5   1   5      135.40      134.15     13.96 o 
  -4   1   5      237.60      225.56     12.82 o 
  -3   1   5     1129.21     1103.92     27.19 o 
  -2   1   5     5935.16     6014.88    117.43 o 
  -1   1   5      680.25      702.93     14.58 o 
   0   1   5    15562.31    15537.82    440.39 o 
   1   1   5      563.14      516.92     15.79 o 
   2   1   5     8636.97     8748.71    236.82 o 
   3   1   5     1234.62     1246.35     35.70 o 
   4   1   5      599.30      555.18     32.38 o 
   5   1   5      258.18      280.01     23.70 o 
  -5   2   5        1.21        5.03      9.48 o 
  -4   2   5     1103.30     1064.33     37.04 o 
  -3   2   5        8.69       14.24      4.69 o 
  -2   2   5     4722.62     4916.75    103.42 o 
  -1   2   5      535.13      591.84     13.65 o 
   0   2   5    11688.96    11817.44    298.01 o 
   1   2   5      648.43      685.22     20.72 o 
   2   2   5      335.95      430.44     24.18 o 
   3   2   5       23.75       34.66      6.58 o 
   4   2   5       12.63       45.03     13.81 o 
   5   2   5        5.36        7.82     14.22 o 
  -5   3   5      251.88      267.40     17.38 o 
  -4   3   5      110.25      112.40     10.35 o 
  -3   3   5     2108.58     2090.38     59.90 o 
  -2   3   5     4010.27     3918.50     91.00 o 
  -1   3   5     1047.74     1162.25     25.39 o 
   0   3   5    17341.63    17733.30    555.58 o 
   1   3   5      856.37      916.23     25.84 o 
   2   3   5     5896.06     5867.56    162.60 o 
   3   3   5     2601.94     2569.04     85.79 o 
   4   3   5      351.42      350.75     18.72 o 
   5   3   5      428.90      468.26     30.02 o 
  -5   4   5      220.34      281.50     17.38 o 
  -4   4   5       12.87       16.13      7.97 o 
  -3   4   5      368.54      361.75     14.17 o 
  -2   4   5      321.86      330.38     10.40 o 
  -1   4   5       55.24       72.35      3.31 o 
   0   4   5      942.56     1048.87     30.49 o 
   1   4   5      193.46      221.18     20.11 o 
   2   4   5      229.31      236.99      9.74 o 
   3   4   5      954.60      891.15     32.40 o 
   4   4   5       29.64       32.68     10.65 o 
   5   4   5      111.43       93.18     17.38 o 
  -5   5   5       24.22       21.22     11.17 o 
  -4   5   5      149.40      146.61     11.51 o 
  -3   5   5      371.60      358.45     13.46 o 
  -2   5   5     5891.01     5832.57    148.42 o 
  -1   5   5     1938.08     1982.27     49.23 o 
   0   5   5    13578.65    13078.15    378.48 o 
   1   5   5     1953.30     1977.47     57.06 o 
   2   5   5     8840.89     8722.60    239.46 o 
   3   5   5      487.90      487.54     22.31 o 
   4   5   5      404.04      406.83     35.07 o 
   5   5   5       37.46       56.86     16.18 o 
  -5   6   5       21.57       24.31      9.03 o 
  -4   6   5     1105.64     1079.04     38.74 o 
  -3   6   5       36.57       43.43      6.28 o 
  -2   6   5     4945.15     5024.14    127.58 o 
  -1   6   5     1091.43     1129.99     35.17 o 
   0   6   5      723.94      629.25     17.31 o 
   1   6   5      946.49     1005.07     25.54 o 
   2   6   5      681.53      800.91     36.76 o 
   3   6   5        5.08        3.27      8.58 o 
   4   6   5       11.86       36.10     11.13 o 
   5   6   5        3.93       10.31     15.39 o 
  -5   7   5      175.94      173.59     19.59 o 
  -4   7   5       79.37       76.72      8.24 o 
  -3   7   5     1597.03     1537.27     45.93 o 
  -2   7   5     3005.21     2947.42     74.78 o 
  -1   7   5      812.82      801.40     24.67 o 
   0   7   5    10954.24    10804.32    265.65 o 
   1   7   5      652.22      659.40     20.37 o 
   2   7   5     4503.33     4524.51    127.48 o 
   3   7   5     1852.64     1805.79     63.52 o 
   4   7   5      193.16      230.28     16.10 o 
   5   7   5      281.87      307.33     24.08 o 
  -5   8   5      212.54      234.99     19.91 o 
  -4   8   5      152.43      161.33     10.24 o 
  -3   8   5      265.40      268.76     12.25 o 
  -2   8   5      557.29      581.02     16.23 o 
  -1   8   5       97.63      139.24      6.98 o 
   0   8   5       62.74       73.54      5.05 o 
   1   8   5      395.75      420.49     19.85 o 
   2   8   5      216.34      232.43     17.65 o 
   3   8   5      707.52      661.04     25.73 o 
   4   8   5       75.23       62.25     11.96 o 
   5   8   5       55.27       51.87     16.18 o 
  -5   9   5       22.52       31.91      9.51 o 
  -4   9   5      110.04      111.20     11.93 o 
  -3   9   5      446.72      425.93     15.77 o 
  -2   9   5     4312.38     4179.22    106.39 o 
  -1   9   5     2615.11     2641.73     72.66 o 
   0   9   5    10841.40    10459.71    288.54 o 
   1   9   5     2714.55     2662.45     77.21 o 
   2   9   5     6024.22     5717.28    228.03 o 
   3   9   5      546.77      537.04     23.81 o 
   4   9   5      340.74      364.50     19.53 o 
   5   9   5       20.66       39.66     15.80 o 
  -5  10   5      129.40      123.00     11.90 o 
  -4  10   5      764.74      775.97     24.97 o 
  -3  10   5      248.03      262.75     13.69 o 
  -2  10   5     3160.42     3142.59     99.47 o 
  -1  10   5     1402.24     1417.99     42.92 o 
   0  10   5     2032.79     1932.93     54.73 o 
   1  10   5      997.92      965.85     34.51 o 
   2  10   5      265.21      354.72     33.51 o 
   3  10   5       71.69       80.40     11.17 o 
   4  10   5       48.86       58.35     11.77 o 
   5  10   5       12.10       10.28     11.74 o 
  -4  11   5       78.10       63.09      8.53 o 
  -3  11   5      894.76      859.42     28.33 o 
  -2  11   5     1839.51     1815.17     61.01 o 
  -1  11   5      597.79      583.63     19.81 o 
   0  11   5     4336.53     4223.81    118.46 o 
   1  11   5      563.07      549.79     18.71 o 
   2  11   5     2500.56     2444.71    103.94 o 
   3  11   5      989.57      993.40     37.31 o 
   4  11   5      173.00      176.38     15.45 o 
  -4  12   5      172.89      165.42     13.06 o 
  -3  12   5      132.65      152.05     10.03 o 
  -2  12   5      303.93      309.59     14.84 o 
  -1  12   5       63.45       80.85      8.99 o 
   0  12   5       77.54      100.89      7.85 o 
   1  12   5      442.37      451.72     16.10 o 
   2  12   5      184.35      182.07     21.22 o 
   3  12   5       91.98      119.55     15.74 o 
   4  12   5      117.40      124.12     13.94 o 
  -4  13   5      273.72      257.39     18.28 o 
  -3  13   5      407.10      389.13     16.03 o 
  -2  13   5     3168.82     3040.79    102.88 o 
  -1  13   5     1756.75     1649.05     47.93 o 
   0  13   5     7330.04     7180.29    200.05 o 
   1  13   5     1941.67     1764.91     52.53 o 
   2  13   5     4029.86     3809.42    157.04 o 
   3  13   5      445.35      439.44     37.42 o 
   4  13   5      552.37      561.53     31.92 o 
  -4  14   5      386.40      377.35     24.96 o 
  -3  14   5      181.93      144.23     16.64 o 
  -2  14   5     1064.18     1081.44     38.47 o 
  -1  14   5      569.15      583.74     20.65 o 
   0  14   5     1277.06     1296.88     39.17 o 
   1  14   5      469.46      457.93     19.98 o 
   2  14   5       33.50       76.61     14.22 o 
   3  14   5       25.62       32.49     13.15 o 
   4  14   5        7.54       10.89     14.15 o 
  -4  15   5       46.92       54.12     15.27 o 
  -3  15   5      626.65      588.24     32.43 o 
  -2  15   5      411.25      396.75     24.42 o 
  -1  15   5      747.48      771.06     25.33 o 
   0  15   5     1270.57     1254.21     37.64 o 
   1  15   5      755.86      712.90     23.71 o 
   2  15   5      611.65      614.78     25.90 o 
   3  15   5      761.67      752.58     37.02 o 
   4  15   5      103.73      138.48     26.25 o 
  -4  16   5       37.14       46.00     14.67 o 
  -3  16   5       54.33       58.89     13.63 o 
  -2  16   5      512.79      528.42     29.24 o 
  -1  16   5       25.22       32.82     10.96 o 
   0  16   5       65.81       81.97      9.51 o 
   1  16   5       96.42      118.85      9.27 o 
   2  16   5      433.29      409.36     20.42 o 
   3  16   5       40.40       30.64     13.40 o 
   4  16   5       19.79       20.35     14.22 o 
  -4  17   5      256.30      235.02     66.46 o 
  -3  17   5      365.70      344.51     23.85 o 
  -2  17   5     1417.63     1355.94     77.08 o 
  -1  17   5     1768.47     1856.50     78.69 o 
   0  17   5     3008.92     3006.31    101.19 o 
   1  17   5     1964.91     1896.71     63.63 o 
   2  17   5     1893.25     1841.08     63.76 o 
   3  17   5      509.82      494.92     30.53 o 
   4  17   5      431.49      435.50     28.43 o 
  -4  18   5      115.11      126.83     31.84 o 
  -3  18   5      258.49      241.99     34.07 o 
  -2  18   5      574.77      601.38     30.83 o 
  -1  18   5      635.92      683.44     36.42 o 
   0  18   5        5.69       11.82      8.18 o 
   1  18   5      442.00      443.07     19.58 o 
   2  18   5        5.66       26.34     13.63 o 
   3  18   5       31.97       32.56     11.50 o 
  -3  19   5      214.58      202.45     25.69 o 
  -2  19   5       32.68       18.92     11.98 o 
  -1  19   5      490.56      507.84     28.94 o 
   0  19   5      351.56      345.66     17.26 o 
   1  19   5      460.06      449.31     20.05 o 
   2  19   5       84.03       80.81     16.32 o 
   3  19   5      251.93      239.47     22.26 o 
  -3  20   5       64.38       74.37     15.27 o 
  -2  20   5      202.03      202.14     18.77 o 
  -1  20   5      172.27      183.20     26.81 o 
   0  20   5       34.86       49.61      9.41 o 
   1  20   5       55.12       54.42     13.40 o 
   2  20   5      115.44      140.67     18.18 o 
   3  20   5      108.27      115.37     17.95 o 
  -3  21   5      308.13      292.96     37.98 o 
  -2  21   5      447.30      459.96     27.34 o 
  -1  21   5     1350.24     1384.57     61.37 o 
   0  21   5     1037.17     1058.74     39.15 o 
   1  21   5     1538.95     1519.39     66.79 o 
   2  21   5      602.39      601.36     35.12 o 
   3  21   5      428.80      406.33     28.72 o 
  -3  22   5      212.97      207.44     32.95 o 
  -2  22   5      445.16      422.03     25.74 o 
  -1  22   5      390.16      409.93     25.92 o 
   0  22   5       23.65       46.30     11.77 o 
   1  22   5      243.12      233.66     20.13 o 
   2  22   5       84.86       71.84     16.32 o 
   3  22   5       67.53       87.38     29.04 o 
  -2  23   5       18.95       14.98     12.81 o 
  -1  23   5      116.17      105.54     14.95 o 
   0  23   5       61.23       78.22     12.59 o 
   1  23   5      117.19       95.07     15.03 o 
   2  23   5       53.97       60.10     25.69 o 
  -2  24   5        5.99        0.78     12.59 o 
  -1  24   5       66.83       53.82     13.15 o 
   0  24   5       15.44        8.17     11.27 o 
   1  24   5        9.76        7.07     12.59 o 
   2  24   5       11.95        9.87     13.63 o 
  -1  25   5      512.82      576.18     31.48 o 
   0  25   5      290.19      316.04     21.95 o 
   1  25   5      601.55      636.29     50.83 o 
  -1  26   5      118.69      113.88     15.56 o 
   0  26   5       35.27       39.38     12.34 o 
   1  26   5       58.41       61.29     13.96 o 
  -4   0   6     2302.83     2317.87    130.69 o 
  -2   0   6     9915.37    10598.42    291.20 o 
   0   0   6    11280.61    11697.89    471.01 o 
   2   0   6     3656.58     3896.46    154.33 o 
   4   0   6     1089.85     1261.15     77.08 o 
  -5   1   6       59.11       41.89     11.06 o 
  -4   1   6      103.73      101.18      9.89 o 
  -3   1   6      536.12      546.82     14.35 o 
  -2   1   6      247.57      216.42      6.12 o 
  -1   1   6     2527.54     2527.56     53.40 o 
   0   1   6    16133.79    16533.26    466.10 o 
   1   1   6     2448.60     2423.06     72.40 o 
   2   1   6      607.57      553.49     19.73 o 
   3   1   6      302.81      323.49     13.85 o 
   4   1   6      219.62      222.26     20.92 o 
   5   1   6      101.96      104.16     18.55 o 
  -5   2   6      375.85      404.88     20.92 o 
  -4   2   6       44.35       61.98      8.90 o 
  -3   2   6     1051.81     1002.63     27.59 o 
  -2   2   6      348.71      376.53      9.04 o 
  -1   2   6     3637.30     3643.23     77.96 o 
   0   2   6      939.61     1066.23     28.23 o 
   1   2   6     8309.71     8690.55    235.86 o 
   2   2   6      360.28      362.23     13.13 o 
   3   2   6     3268.61     3321.71     90.99 o 
   4   2   6       46.02       67.17     15.39 o 
   5   2   6      411.93      431.11     29.61 o 
  -5   3   6       77.86       62.23     11.43 o 
  -4   3   6      112.04      134.97     11.01 o 
  -3   3   6      566.21      530.88     16.78 o 
  -2   3   6      730.16      661.52     16.66 o 
  -1   3   6     5907.36     6341.92    148.66 o 
   0   3   6     3339.22     3186.23     94.13 o 
   1   3   6     5155.87     5170.80    137.98 o 
   2   3   6     1402.29     1333.94     42.26 o 
   3   3   6      188.16      202.00     13.42 o 
   4   3   6      139.47      143.43     13.31 o 
   5   3   6      108.62      113.19     18.55 o 
  -5   4   6       39.32       30.66     10.64 o 
  -4   4   6     1297.51     1239.88     43.04 o 
  -3   4   6      447.93      444.29     15.14 o 
  -2   4   6     9190.87     9518.37    215.12 o 
  -1   4   6      200.78      196.42      6.22 o 
   0   4   6    12154.87    12086.92    406.00 o 
   1   4   6      189.84      185.64      7.58 o 
   2   4   6     3275.06     3414.55     99.23 o 
   3   4   6      306.51      319.65     16.49 o 
   4   4   6      559.48      605.62     25.22 o 
   5   4   6       34.96       26.92     15.39 o 
  -5   5   6       29.85       25.08      9.14 o 
  -4   5   6       90.00      114.33     10.35 o 
  -3   5   6      625.94      597.09     19.47 o 
  -2   5   6      876.46      802.08     22.98 o 
  -1   5   6     1300.48     1214.77     30.36 o 
   0   5   6     8195.41     8540.18    307.21 o 
   1   5   6      684.87      637.18     22.31 o 
   2   5   6     1383.62     1279.23     36.83 o 
   3   5   6      424.80      421.07     20.37 o 
   4   5   6      176.27      208.55     15.76 o 
   5   5   6       58.28       68.09     17.76 o 
  -5   6   6      140.89      144.41     12.16 o 
  -4   6   6      103.05       98.45     10.35 o 
  -3   6   6     1398.08     1355.53     38.85 o 
  -2   6   6     1073.28     1090.18     30.17 o 
  -1   6   6     3295.53     3280.87     82.93 o 
   0   6   6     2440.66     2547.59     72.57 o 
   1   6   6     6391.39     6422.10    160.15 o 
   2   6   6     1362.99     1409.50     40.25 o 
   3   6   6     2064.23     1986.32     72.07 o 
   4   6   6      145.12      161.29     14.55 o 
   5   6   6      186.16      167.00     20.54 o 
  -5   7   6       20.60       14.74      8.63 o 
  -4   7   6       94.79      131.48      9.45 o 
  -3   7   6      491.84      455.95     16.33 o 
  -2   7   6      699.42      654.66     17.43 o 
  -1   7   6     4552.09     4421.16    110.88 o 
   0   7   6     1344.50     1240.82     36.87 o 
   1   7   6     3917.06     3768.81     95.61 o 
   2   7   6     1410.25     1410.57     44.60 o 
   3   7   6      248.02      263.05     15.25 o 
   4   7   6       78.09       90.19     12.42 o 
   5   7   6       19.49       41.93     16.18 o 
  -5   8   6       45.81       43.51      9.91 o 
  -4   8   6      419.60      440.12     17.57 o 
  -3   8   6      340.92      374.11     13.95 o 
  -2   8   6     5143.13     5355.16    132.95 o 
  -1   8   6      296.35      288.21      9.90 o 
   0   8   6     5042.74     4992.86    123.94 o 
   1   8   6      168.96      164.27      7.21 o 
   2   8   6     1469.62     1532.80     53.40 o 
   3   8   6      167.33      185.96     13.69 o 
   4   8   6       89.61      123.58     13.51 o 
   5   8   6       33.78       34.44     16.18 o 
  -5   9   6       45.13       30.36     12.59 o 
  -4   9   6       26.97       39.10      7.70 o 
  -3   9   6      554.32      538.37     18.41 o 
  -2   9   6     1606.94     1596.41     47.97 o 
  -1   9   6      415.06      374.11     14.41 o 
   0   9   6     4010.63     3989.11     99.49 o 
   1   9   6      258.76      215.28      8.74 o 
   2   9   6     2273.62     2200.59     73.99 o 
   3   9   6      325.08      326.71     18.39 o 
   4   9   6       72.03       73.60     12.22 o 
   5   9   6       74.41      103.35     18.17 o 
  -4  10   6       90.64       92.11      9.03 o 
  -3  10   6      912.72      870.08     27.93 o 
  -2  10   6      626.44      597.84     20.30 o 
  -1  10   6     1540.71     1447.91     44.30 o 
   0  10   6     2944.35     2963.27     83.85 o 
   1  10   6     3295.40     3240.98     90.82 o 
   2  10   6     1081.09     1046.83     37.51 o 
   3  10   6     2013.67     1955.19     68.88 o 
   4  10   6      180.80      184.71     17.02 o 
  -4  11   6       66.28       85.62     10.72 o 
  -3  11   6      473.48      434.34     17.36 o 
  -2  11   6      182.20      196.24     11.40 o 
  -1  11   6     3477.02     3404.78     97.84 o 
   0  11   6     2007.27     1939.35     55.80 o 
   1  11   6     3067.65     3144.88     87.10 o 
   2  11   6      591.57      568.44     34.19 o 
   3  11   6      398.96      400.95     19.04 o 
   4  11   6       93.33       87.41     15.74 o 
  -4  12   6      291.28      298.85     24.63 o 
  -3  12   6      575.89      590.93     24.95 o 
  -2  12   6     2062.01     2040.05     84.97 o 
  -1  12   6     1782.68     1719.17     47.87 o 
   0  12   6     1843.60     1789.89     52.89 o 
   1  12   6     1365.27     1294.26     40.65 o 
   2  12   6      522.80      528.97     26.54 o 
   3  12   6      325.22      322.39     23.66 o 
   4  12   6       41.53       48.91     14.95 o 
  -4  13   6        7.46       13.51      9.61 o 
  -3  13   6      340.62      327.51     22.25 o 
  -2  13   6      921.67      871.42     43.58 o 
  -1  13   6      276.84      278.93     15.72 o 
   0  13   6     3852.81     3913.11    108.87 o 
   1  13   6      205.38      191.12     10.22 o 
   2  13   6     1336.44     1259.64     56.61 o 
   3  13   6      128.27      137.85     21.78 o 
   4  13   6       69.54       54.22     15.27 o 
  -4  14   6      191.99      183.96     14.50 o 
  -3  14   6      508.20      452.63     46.92 o 
  -2  14   6      725.48      683.57     35.92 o 
  -1  14   6      665.99      631.40     25.66 o 
   0  14   6     2377.17     2460.18     82.84 o 
   1  14   6     1427.02     1418.30     41.46 o 
   2  14   6     1049.30      946.90     46.28 o 
   3  14   6     1374.26     1307.17    100.53 o 
   4  14   6      288.84      300.20     23.21 o 
  -4  15   6       50.46       55.64     14.67 o 
  -3  15   6      300.63      261.18     34.07 o 
  -2  15   6       90.00       88.36     13.84 o 
  -1  15   6     2500.15     2587.86     85.59 o 
   0  15   6      390.30      354.01     17.01 o 
   1  15   6     2200.59     2218.17     73.93 o 
   2  15   6      296.29      305.78     18.03 o 
   3  15   6      205.21      191.98     19.05 o 
   4  15   6       67.37       59.09     15.56 o 
  -4  16   6      162.57      138.09     17.36 o 
  -3  16   6      899.25      950.14     65.35 o 
  -2  16   6      954.71      992.53     45.96 o 
  -1  16   6     1860.90     1833.58     61.77 o 
   0  16   6     1601.51     1567.76     54.31 o 
   1  16   6     1533.05     1422.22     50.73 o 
   2  16   6      214.07      231.87     20.63 o 
   3  16   6      597.62      612.28     42.45 o 
   4  16   6       55.27       52.72     16.06 o 
  -4  17   6       22.09       19.16     14.21 o 
  -3  17   6      218.91      224.48     50.27 o 
  -2  17   6      558.29      536.46     67.02 o 
  -1  17   6      104.41      122.23     14.52 o 
   0  17   6     1435.28     1487.39     52.03 o 
   1  17   6       12.65       21.69      8.10 o 
   2  17   6      826.48      768.53     74.28 o 
   3  17   6       80.44       79.08     16.09 o 
   4  17   6      123.81      128.43     18.25 o 
  -3  18   6       79.64       94.80     29.60 o 
  -2  18   6      623.59      632.16     34.82 o 
  -1  18   6      174.32      183.56     17.14 o 
   0  18   6     1374.86     1396.40     48.72 o 
   1  18   6      396.78      412.36     19.93 o 
   2  18   6      923.98      848.49     43.56 o 
   3  18   6      295.44      273.74     43.01 o 
  -3  19   6      197.63      185.85     18.99 o 
  -2  19   6      128.68      117.26     18.43 o 
  -1  19   6     1232.95     1295.14     55.35 o 
   0  19   6       91.53       96.24     10.72 o 
   1  19   6     1220.64     1214.08     44.57 o 
   2  19   6      254.21      272.25     23.54 o 
   3  19   6      124.39      131.80     18.77 o 
  -3  20   6      482.72      496.44     30.83 o 
  -2  20   6       95.03      116.14     16.09 o 
  -1  20   6      852.95      893.15     41.99 o 
   0  20   6      320.14      322.71     17.25 o 
   1  20   6      688.23      693.02     36.30 o 
   2  20   6        6.23       19.50     13.84 o 
   3  20   6      289.37      349.38     26.00 o 
  -3  21   6      103.12       98.67     34.63 o 
  -2  21   6      400.35      405.82     44.68 o 
  -1  21   6       26.19       28.26     11.54 o 
   0  21   6      234.38      257.69     15.68 o 
   1  21   6        3.33        9.21     12.59 o 
   2  21   6      549.24      570.60     31.92 o 
   3  21   6       24.47       30.60     15.50 o 
  -2  22   6      381.22      352.96     24.42 o 
  -1  22   6       17.86       12.96     11.54 o 
   0  22   6      883.38      893.35     41.99 o 
   1  22   6       72.11       75.27     19.55 o 
   2  22   6      536.30      496.63     30.83 o 
  -2  23   6        6.54        8.09     12.85 o 
  -1  23   6      407.33      434.83     25.13 o 
   0  23   6       43.17       56.41     12.81 o 
   1  23   6      463.48      478.23     29.74 o 
   2  23   6       26.21       44.19     15.03 o 
  -2  24   6        2.07        0.00     12.59 o 
  -1  24   6      638.10      665.40     33.72 o 
   0  24   6        7.04       11.17     11.77 o 
   1  24   6      500.54      522.19     30.53 o 
   2  24   6       71.50       90.66     16.09 o 
  -1  25   6       35.67       29.81     12.34 o 
   0  25   6       88.79      101.84     14.22 o 
   1  25   6        4.74       23.05     12.87 o 
   0  26   6      282.68      290.13     20.65 o 
  -5   0   7       78.46       84.90     16.76 o 
  -3   0   7      650.38      733.31     25.69 o 
  -1   0   7     1566.51     1576.33     44.75 o 
   1   0   7     4944.83     5111.36    211.84 o 
   3   0   7     2085.88     2069.29     90.13 o 
   5   0   7      137.48      116.17     25.69 o 
  -5   1   7       96.82       77.74     11.85 o 
  -4   1   7      953.83      996.67     35.98 o 
  -3   1   7     2303.53     2320.74     54.75 o 
  -2   1   7     1460.66     1444.17     29.32 o 
  -1   1   7    16429.88    16968.67    382.94 o 
   0   1   7      115.06      122.49      8.55 o 
   1   1   7    13873.46    14225.41    414.51 o 
   2   1   7      727.23      736.41     24.57 o 
   3   1   7     1658.63     1740.68     49.31 o 
   4   1   7      666.24      670.75     35.93 o 
   5   1   7       24.26       27.24     15.39 o 
  -5   2   7        1.67        0.00      9.85 o 
  -4   2   7      171.67      184.08     11.90 o 
  -3   2   7       20.10       21.00      5.12 o 
  -2   2   7     2492.21     2623.59     59.14 o 
  -1   2   7      204.04      226.18      8.58 o 
   0   2   7     4120.09     4441.65    127.77 o 
   1   2   7      255.33      283.61     11.25 o 
   2   2   7      965.79      938.70     28.88 o 
   3   2   7       20.13       36.05      6.65 o 
   4   2   7      295.87      259.48     22.12 o 
   5   2   7        0.69        0.00     14.22 o 
  -5   3   7      219.01      209.93     15.39 o 
  -4   3   7      653.72      648.97     25.69 o 
  -3   3   7     2780.90     2795.48     73.47 o 
  -2   3   7     1614.87     1582.26     34.37 o 
  -1   3   7    17203.35    18030.88    406.40 o 
   0   3   7      345.73      292.47      9.33 o 
   1   3   7    14752.26    15036.05    421.88 o 
   2   3   7     1066.58     1108.88     35.18 o 
   3   3   7     2010.54     2071.98     68.77 o 
   4   3   7      495.40      556.66     23.92 o 
   5   3   7       47.74       47.88     16.97 o 
  -5   4   7       41.15       50.30     11.43 o 
  -4   4   7       17.66       15.88      8.25 o 
  -3   4   7      149.36      198.80      8.34 o 
  -2   4   7       40.22       46.88      3.97 o 
  -1   4   7     1825.61     1932.93     44.58 o 
   0   4   7     2578.70     2806.28     70.80 o 
   1   4   7     5257.01     5447.34    156.75 o 
   2   4   7       89.37      100.91      7.26 o 
   3   4   7     2187.47     2195.50     76.54 o 
   4   4   7       47.29       53.89     11.18 o 
   5   4   7      189.48      169.03     21.78 o 
  -5   5   7        2.99        8.64      8.90 o 
  -4   5   7      736.26      772.11     29.51 o 
  -3   5   7     1482.89     1481.97     45.83 o 
  -2   5   7     1268.17     1208.87     30.09 o 
  -1   5   7     6348.81     6415.72    144.17 o 
   0   5   7      156.51      155.96     10.36 o 
   1   5   7     5040.56     4948.16    144.06 o 
   2   5   7      486.05      495.70     18.78 o 
   3   5   7     1311.46     1384.56     45.48 o 
   4   5   7      436.65      469.66     21.79 o 
   5   5   7        2.84        1.68     15.80 o 
  -5   6   7        0.83        2.76      8.63 o 
  -4   6   7      299.94      320.85     15.80 o 
  -3   6   7       10.30       21.20      6.12 o 
  -2   6   7      749.55      772.06     20.50 o 
  -1   6   7      331.06      368.17     16.58 o 
   0   6   7     1658.94     1613.93     47.18 o 
   1   6   7      494.08      521.11     18.77 o 
   2   6   7      169.70      166.41      8.96 o 
   3   6   7       36.83       50.12     10.00 o 
   4   6   7      246.88      275.17     17.73 o 
   5   6   7        3.05       10.23     15.39 o 
  -5   7   7      111.00      111.63     14.76 o 
  -4   7   7      229.95      250.31     12.33 o 
  -3   7   7     1517.23     1458.91     44.45 o 
  -2   7   7     1366.02     1318.87     33.76 o 
  -1   7   7    11257.55    11347.39    312.56 o 
   0   7   7      726.83      678.57     21.71 o 
   1   7   7    10099.12     9834.62    245.15 o 
   2   7   7      993.48      984.49     32.33 o 
   3   7   7     1242.51     1254.20     43.73 o 
   4   7   7      203.61      235.00     16.22 o 
   5   7   7       45.94       48.03     16.59 o 
  -5   8   7       53.91       55.37     12.59 o 
  -4   8   7       32.48       32.90      7.82 o 
  -3   8   7       35.07       78.29      7.55 o 
  -2   8   7      221.65      218.26      9.79 o 
  -1   8   7     1676.64     1612.05     42.07 o 
   0   8   7     1450.37     1524.84     45.33 o 
   1   8   7     4391.97     4530.36    115.85 o 
   2   8   7      647.63      641.71     20.38 o 
   3   8   7     1616.63     1627.44     54.91 o 
   4   8   7      100.70       99.63     13.07 o 
  -4   9   7      545.67      561.70     33.40 o 
  -3   9   7      945.42      952.39     30.58 o 
  -2   9   7     2301.52     2207.55     62.04 o 
  -1   9   7     3551.61     3395.13    104.67 o 
   0   9   7      140.27      161.03      8.52 o 
   1   9   7     2754.94     2611.42     77.01 o 
   2   9   7     1309.96     1299.51     47.59 o 
   3   9   7      528.14      573.27     24.22 o 
   4   9   7      291.25      325.98     18.87 o 
  -4  10   7      122.71      125.91     12.16 o 
  -3  10   7      264.94      266.13     14.88 o 
  -2  10   7      853.09      878.21     30.41 o 
  -1  10   7      203.45      231.36     12.86 o 
   0  10   7      798.10      827.72     26.32 o 
   1  10   7      218.36      213.98      9.88 o 
   2  10   7      251.37      273.63     20.13 o 
   3  10   7      429.85      450.31     26.24 o 
   4  10   7      110.63      120.09     16.53 o 
  -4  11   7      138.86      143.90     12.94 o 
  -3  11   7     1036.24     1068.36     38.73 o 
  -2  11   7      787.73      726.56     36.90 o 
  -1  11   7     7186.36     6885.06    232.82 o 
   0  11   7     1036.63      974.95     35.87 o 
   1  11   7     6776.91     6485.59    157.09 o 
   2  11   7      598.68      526.16     36.30 o 
   3  11   7      680.28      708.54     35.44 o 
   4  11   7      137.02      141.41     17.65 o 
  -4  12   7       39.52       42.56     10.28 o 
  -3  12   7      194.04      234.79     29.60 o 
  -2  12   7      359.53      367.89     24.14 o 
  -1  12   7      611.32      559.74     24.10 o 
   0  12   7     1778.95     1765.08     60.88 o 
   1  12   7     2196.75     2096.49     71.01 o 
   2  12   7      961.03      943.03     53.06 o 
   3  12   7      593.61      594.10     43.01 o 
   4  12   7      127.34      120.73     18.12 o 
  -4  13   7      498.45      520.36     23.80 o 
  -3  13   7      427.29      421.30     30.16 o 
  -2  13   7     1519.37     1399.40     89.92 o 
  -1  13   7     2134.65     1926.51     65.65 o 
   0  13   7       88.92       89.04      9.77 o 
   1  13   7     1684.74     1514.46     53.74 o 
   2  13   7      959.23      921.23     65.35 o 
   3  13   7      139.94      155.06     18.45 o 
   4  13   7      340.78      396.76     25.59 o 
  -4  14   7        6.21       28.76     13.63 o 
  -3  14   7      178.86      210.00     32.95 o 
  -2  14   7      420.40      393.65     29.60 o 
  -1  14   7      270.13      244.62     15.53 o 
   0  14   7       98.15      134.98     10.93 o 
   1  14   7      399.15      350.48     18.26 o 
   2  14   7       69.31       74.22     14.67 o 
   3  14   7      301.73      293.86     22.74 o 
   4  14   7       44.16       46.40     15.27 o 
  -4  15   7      180.52      158.56     17.95 o 
  -3  15   7      777.53      842.25     55.85 o 
  -2  15   7      489.84      499.30     27.63 o 
  -1  15   7     3828.35     3737.18    127.47 o 
   0  15   7     2160.99     2059.43     69.72 o 
   1  15   7     3552.99     3231.37    105.77 o 
   2  15   7      420.65      422.17     27.11 o 
   3  15   7      500.58      498.92     28.94 o 
   4  15   7      118.12      104.23     17.65 o 
  -4  16   7       18.24       16.69     13.19 o 
  -3  16   7       74.03       90.44     15.27 o 
  -2  16   7       82.21       77.94     14.03 o 
  -1  16   7      223.47      224.32     14.96 o 
   0  16   7     2592.32     2551.52     84.13 o 
   1  16   7      976.17      921.55     34.15 o 
   2  16   7      390.36      336.93     24.69 o 
   3  16   7      383.04      389.12     26.03 o 
   4  16   7       50.48       59.56     15.83 o 
  -4  17   7      403.05      435.34     44.68 o 
  -3  17   7       96.80       87.13     29.04 o 
  -2  17   7      677.86      646.74     34.33 o 
  -1  17   7      478.13      460.54     28.43 o 
   0  17   7      147.03      163.94     12.72 o 
   1  17   7      279.42      291.11     15.73 o 
   2  17   7      422.71      385.57     26.83 o 
   3  17   7       18.20       51.85     15.83 o 
  -3  18   7      160.36      145.73     17.36 o 
  -2  18   7       23.71       12.52     12.18 o 
  -1  18   7      622.70      625.09     30.03 o 
   0  18   7       83.63       92.02     10.52 o 
   1  18   7      690.11      688.48     28.79 o 
   2  18   7       88.11       83.80     15.50 o 
   3  18   7      231.65      191.50     21.08 o 
  -3  19   7      271.75      269.37     30.16 o 
  -2  19   7      618.31      657.91     33.53 o 
  -1  19   7     2021.58     2184.25     90.46 o 
   0  19   7     2016.63     2032.71     68.73 o 
   1  19   7     1862.97     1772.92     62.25 o 
   2  19   7      492.65      508.27     31.12 o 
   3  19   7      199.07      199.09     21.22 o 
  -3  20   7        9.74       11.85     13.19 o 
  -2  20   7       30.91       27.24     12.35 o 
  -1  20   7       44.87       70.08     13.63 o 
   0  20   7      968.43      929.19     35.02 o 
   1  20   7      228.82      229.34     21.78 o 
   2  20   7      230.85      235.31     21.68 o 
   3  20   7      243.05      232.49     32.39 o 
  -3  21   7       45.78       36.13     15.08 o 
  -2  21   7      411.01      415.39     25.50 o 
  -1  21   7       95.87      121.03     15.27 o 
   0  21   7      186.58      164.25     13.05 o 
   1  21   7       42.86       49.51     14.22 o 
   2  21   7      281.00      279.70     51.94 o 
   3  21   7       22.54       52.66     15.89 o 
  -2  22   7        6.50       15.51     12.81 o 
  -1  22   7      294.93      331.20     21.95 o 
   0  22   7       50.21       57.80     10.29 o 
   1  22   7      263.02      260.69     21.45 o 
   2  22   7       62.79       55.53     15.50 o 
  -2  23   7      377.86      406.16     26.54 o 
  -1  23   7      477.08      509.35     28.94 o 
   0  23   7      823.58      891.31     41.51 o 
   1  23   7      426.85      424.05     26.03 o 
   2  23   7      316.26      355.41     25.23 o 
  -2  24   7       43.46       24.30     15.08 o 
  -1  24   7       36.81       42.45     12.59 o 
   0  24   7      152.13      144.35     16.09 o 
   1  24   7        1.19        9.01     12.56 o 
  -1  25   7       77.54       78.21     13.96 o 
   0  25   7       18.59        7.15     11.54 o 
   1  25   7       28.77       38.23     13.67 o 
  -4   0   8      219.65      257.74     17.65 o 
  -2   0   8     1298.49     1302.95     37.91 o 
   0   0   8    18862.18    19871.66    809.76 o 
   2   0   8     3508.83     3393.66    136.21 o 
   4   0   8      229.61      265.86     32.39 o 
  -5   1   8      143.79      132.37     13.43 o 
  -4   1   8      293.52      285.38     14.11 o 
  -3   1   8     1994.22     1974.37     45.11 o 
  -2   1   8      408.97      359.89      8.95 o 
  -1   1   8    10961.54    10887.92    269.95 o 
   0   1   8       53.73       88.35      6.93 o 
   1   1   8     9603.02     9572.97    275.77 o 
   2   1   8      232.86      245.30     10.81 o 
   3   1   8     1457.19     1567.44     47.79 o 
   4   1   8      119.75      149.10     18.99 o 
   5   1   8      144.35      164.78     20.54 o 
  -5   2   8      162.84      174.82     15.01 o 
  -4   2   8       17.83       24.62      8.04 o 
  -3   2   8     1243.83     1319.81     31.45 o 
  -2   2   8      335.81      347.75      9.45 o 
  -1   2   8     1404.99     1533.93     38.10 o 
   0   2   8      348.04      399.84     13.88 o 
   1   2   8     1303.47     1432.53     40.42 o 
   2   2   8      223.75      244.37     10.58 o 
   3   2   8      271.79      313.15     12.65 o 
   4   2   8       12.14        4.14     13.36 o 
   5   2   8        2.34        3.27     15.39 o 
  -5   3   8      150.19      151.41     14.22 o 
  -4   3   8      485.97      495.38     19.46 o 
  -3   3   8     1987.24     1990.87     46.33 o 
  -2   3   8     1437.12     1388.55     30.39 o 
  -1   3   8     7183.00     7128.32    159.72 o 
   0   3   8      161.27      186.61      8.29 o 
   1   3   8     5830.22     5745.44    167.72 o 
   2   3   8     1693.52     1627.09     49.23 o 
   3   3   8     1165.55     1200.70     45.61 o 
   4   3   8      217.62      258.27     18.17 o 
   5   3   8       98.76      124.34     18.96 o 
  -5   4   8        0.74        6.47      8.63 o 
  -4   4   8       93.44      122.12     10.70 o 
  -3   4   8      111.66      136.91      7.44 o 
  -2   4   8      954.05      923.54     21.05 o 
  -1   4   8       88.17      106.39      4.70 o 
   0   4   8     6393.98     6499.99    161.84 o 
   1   4   8      111.04      129.17      7.32 o 
   2   4   8     2971.80     2882.64     78.73 o 
   3   4   8       20.79       35.26      9.50 o 
   4   4   8      193.80      187.58     14.80 o 
   5   4   8        8.37        6.62     15.39 o 
  -5   5   8       61.00       56.52     12.34 o 
  -4   5   8      293.93      284.82     14.26 o 
  -3   5   8     2176.00     2148.73     53.06 o 
  -2   5   8      336.21      301.49      8.71 o 
  -1   5   8    12851.45    12751.56    287.52 o 
   0   5   8       41.23       50.17      5.34 o 
   1   5   8    12066.60    12055.31    341.93 o 
   2   5   8      287.06      300.49     27.93 o 
   3   5   8     1737.57     1762.90     66.70 o 
   4   5   8      167.55      201.30     15.76 o 
   5   5   8       83.46       91.80     17.76 o 
  -5   6   8      177.33      187.41     26.81 o 
  -4   6   8       37.11       52.75      9.28 o 
  -3   6   8     1400.07     1431.78     41.20 o 
  -2   6   8      138.30      156.55      9.96 o 
  -1   6   8      240.43      284.04      8.89 o 
   0   6   8      305.94      324.71     12.38 o 
   1   6   8      270.13      305.77     11.75 o 
   2   6   8       37.52       45.88      5.79 o 
   3   6   8      356.48      368.73     17.63 o 
   4   6   8        1.87        4.95     10.45 o 
   5   6   8       16.60       41.33     16.59 o 
  -5   7   8       41.58       40.35     12.59 o 
  -4   7   8      384.85      392.06     34.63 o 
  -3   7   8     1105.73     1108.85     32.02 o 
  -2   7   8     1198.86     1159.67     35.58 o 
  -1   7   8     4950.64     4825.05    134.54 o 
   0   7   8      304.41      382.29     13.74 o 
   1   7   8     3969.67     3818.83    109.90 o 
   2   7   8     2112.24     2099.88     59.48 o 
   3   7   8      522.74      580.25     26.81 o 
   4   7   8      500.91      558.13     25.54 o 
  -4   8   8       17.11       40.97      9.03 o 
  -3   8   8      189.99      201.76     12.69 o 
  -2   8   8      849.12      808.75     33.55 o 
  -1   8   8      453.36      476.77     15.50 o 
   0   8   8     1674.03     1684.12     49.82 o 
   1   8   8      131.52      155.13      9.01 o 
   2   8   8     2278.19     2216.59     60.90 o 
   3   8   8      179.77      207.84     14.99 o 
   4   8   8      213.12      226.81     19.85 o 
  -4   9   8      224.49      238.37     14.88 o 
  -3   9   8     1725.74     1683.94     58.74 o 
  -2   9   8      642.73      638.20     25.75 o 
  -1   9   8     8949.20     8587.69    236.54 o 
   0   9   8     1338.80     1296.58     38.58 o 
   1   9   8     8355.95     7979.16    225.61 o 
   2   9   8      162.21      182.34     16.64 o 
   3   9   8     1369.92     1375.55     62.16 o 
   4   9   8       72.95       80.24     15.74 o 
  -4  10   8       49.03       53.54     10.18 o 
  -3  10   8      560.17      602.34     24.14 o 
  -2  10   8       76.25       71.96      8.50 o 
  -1  10   8       83.86      120.15     13.58 o 
   0  10   8      273.23      276.13     12.01 o 
   1  10   8      266.65      298.34     12.19 o 
   2  10   8      349.61      336.15     22.25 o 
   3  10   8      287.43      307.61     22.34 o 
   4  10   8        7.83       13.18     13.67 o 
  -4  11   8      330.35      352.00     21.10 o 
  -3  11   8      300.53      334.38     22.74 o 
  -2  11   8      793.17      751.44     36.42 o 
  -1  11   8     1578.91     1512.55     54.72 o 
   0  11   8      855.57      877.04     27.84 o 
   1  11   8     1152.94     1103.74     32.89 o 
   2  11   8     1077.61     1042.49     51.37 o 
   3  11   8      175.24      193.14     18.25 o 
   4  11   8      538.06      571.85     43.56 o 
  -4  12   8       27.43       43.35     10.18 o 
  -3  12   8      267.63      268.16     20.36 o 
  -2  12   8      617.56      559.08     31.33 o 
  -1  12   8      898.21      819.91     28.94 o 
   0  12   8     2920.60     2944.69     96.06 o 
   1  12   8      331.08      335.05     19.24 o 
   2  12   8     1381.22     1288.78     60.44 o 
   3  12   8      307.10      294.23     22.25 o 
   4  12   8      138.60      140.82     18.25 o 
  -4  13   8       56.26       48.50     14.45 o 
  -3  13   8      651.90      638.92     34.03 o 
  -2  13   8     1285.79     1253.52     66.46 o 
  -1  13   8     5757.20     5355.84    174.21 o 
   0  13   8     1469.38     1492.79     52.04 o 
   1  13   8     5463.89     5238.17    173.75 o 
   2  13   8      577.14      618.54     42.45 o 
   3  13   8      599.12      615.05     34.19 o 
   4  13   8       21.19       27.35     14.47 o 
  -4  14   8      107.28      127.38     25.13 o 
  -3  14   8      148.78      143.72     16.64 o 
  -2  14   8       36.41       51.89     13.01 o 
  -1  14   8      169.71      191.95     17.86 o 
   0  14   8      828.42      774.75     31.02 o 
   1  14   8      249.32      258.69     14.79 o 
   2  14   8       67.56       80.98     14.87 o 
   3  14   8      238.77      277.44     22.54 o 
   4  14   8        5.78       24.55     14.76 o 
  -4  15   8      216.60      211.84     24.58 o 
  -3  15   8      276.64      271.43     23.05 o 
  -2  15   8     1168.29     1120.72     50.89 o 
  -1  15   8      399.27      403.66     19.22 o 
   0  15   8     1065.75     1062.24     38.82 o 
   1  15   8      220.26      226.91     14.88 o 
   2  15   8     1299.78     1204.02     59.96 o 
   3  15   8      354.15      349.80     25.23 o 
   4  15   8      238.68      211.02     21.20 o 
  -4  16   8       16.53       23.05     14.03 o 
  -3  16   8      235.34      215.26     35.19 o 
  -2  16   8      207.45      196.57     21.78 o 
  -1  16   8      598.31      577.81     22.63 o 
   0  16   8     1603.14     1609.28     54.72 o 
   1  16   8      207.70      183.94     13.81 o 
   2  16   8      579.02      532.05     32.21 o 
   3  16   8      190.73      195.55     20.63 o 
   4  16   8       64.25       50.70     15.83 o 
  -3  17   8      196.42      172.94     37.42 o 
  -2  17   8      999.81      930.34     45.30 o 
  -1  17   8     1955.86     2044.50     87.15 o 
   0  17   8     1083.52     1110.42     39.63 o 
   1  17   8     2031.34     2040.08     68.18 o 
   2  17   8      531.59      518.74     29.79 o 
   3  17   8      202.73      198.34     21.08 o 
  -3  18   8      111.73      110.74     16.73 o 
  -2  18   8      156.80      150.76     17.56 o 
  -1  18   8       26.86       20.82     11.64 o 
   0  18   8      661.31      608.81     25.53 o 
   1  18   8      124.58      157.00     14.10 o 
   2  18   8       22.74       17.66     13.84 o 
   3  18   8       69.34       65.87     16.90 o 
  -3  19   8      142.73      148.75     21.22 o 
  -2  19   8      562.07      566.70     33.01 o 
  -1  19   8      250.10      273.33     20.39 o 
   0  19   8      392.61      379.26     18.85 o 
   1  19   8      144.53      142.46     12.37 o 
   2  19   8      789.02      731.53     38.38 o 
   3  19   8      109.51      104.85     17.56 o 
  -3  20   8      174.36      136.75     26.81 o 
  -2  20   8       65.89       74.87     14.87 o 
  -1  20   8      297.50      266.81     20.39 o 
   0  20   8      165.27      191.41     13.71 o 
   1  20   8      130.59      140.64     17.71 o 
   2  20   8      112.37      123.10     17.95 o 
   3  20   8      141.69      119.99     24.58 o 
  -2  21   8      770.47      819.83     50.27 o 
  -1  21   8      508.53      551.87     31.33 o 
   0  21   8     1636.91     1689.77     58.20 o 
   1  21   8      616.26      652.73     32.92 o 
   2  21   8      460.65      471.17     29.52 o 
  -2  22   8       34.36       28.82     13.01 o 
  -1  22   8        9.20        0.00     11.77 o 
   0  22   8      102.51      101.47     11.74 o 
   1  22   8      136.53      135.39     17.45 o 
   2  22   8       22.54       28.24     15.03 o 
  -2  23   8      164.98      156.96     18.25 o 
  -1  23   8       61.99       52.08     13.96 o 
   0  23   8      147.56      143.85     24.02 o 
   1  23   8       47.07       33.33     27.93 o 
   2  23   8      227.36      201.38     21.20 o 
  -1  24   8      127.66      103.88     14.76 o 
   0  24   8      111.08      123.58     15.27 o 
   1  24   8       95.19       90.75     15.56 o 
   0  25   8      997.37     1049.77     47.87 o 
  -5   0   9      234.60      241.28     22.34 o 
  -3   0   9     1441.94     1417.76     48.27 o 
  -1   0   9     3042.53     3133.77    132.80 o 
   1   0   9     1537.01     1561.94     63.14 o 
   3   0   9      730.54      726.08     37.21 o 
   5   0   9      172.03      236.81     33.51 o 
  -5   1   9        9.09       20.60     10.64 o 
  -4   1   9       69.67       80.92      8.32 o 
  -3   1   9      437.21      439.69     12.80 o 
  -2   1   9     1264.28     1234.28     27.26 o 
  -1   1   9     2366.45     2276.17     57.34 o 
   0   1   9     1592.73     1463.68     43.82 o 
   1   1   9     1797.03     1753.51     53.07 o 
   2   1   9      202.63      239.67     10.90 o 
   3   1   9      116.31      148.71      9.92 o 
   4   1   9      237.26      254.05     22.50 o 
   5   1   9       14.58       20.91     16.97 o 
  -5   2   9        3.71        2.79     10.27 o 
  -4   2   9      432.29      427.47     19.83 o 
  -3   2   9       16.27       26.33      4.83 o 
  -2   2   9     6142.72     5996.49    125.76 o 
  -1   2   9       58.07       77.45      5.05 o 
   0   2   9    10942.75    10270.74    296.30 o 
   1   2   9       42.73       61.67      6.31 o 
   2   2   9     9526.45     9602.08    279.69 o 
   3   2   9       34.15       44.91      7.23 o 
   4   2   9     1242.35     1273.33     58.84 o 
   5   2   9        5.87       15.91     16.18 o 
  -5   3   9       25.95       26.81     14.52 o 
  -4   3   9      167.27      168.25     11.78 o 
  -3   3   9      601.08      623.22     16.52 o 
  -2   3   9     2201.12     2191.93     47.32 o 
  -1   3   9     1135.02     1063.39     30.11 o 
   0   3   9     1744.48     1651.95     49.36 o 
   1   3   9      769.46      712.79     21.36 o 
   2   3   9      621.71      639.41     21.57 o 
   3   3   9      280.18      310.23     16.76 o 
   4   3   9       47.90       56.54     15.39 o 
   5   3   9       14.83       17.31     16.59 o 
  -5   4   9      215.44      201.62     25.13 o 
  -4   4   9       22.16       25.08      8.37 o 
  -3   4   9      831.35      867.29     21.76 o 
  -2   4   9        0.93        9.70      3.51 o 
  -1   4   9     2049.76     2121.95     56.03 o 
   0   4   9        2.28       10.54      3.19 o 
   1   4   9      877.93      885.28     26.81 o 
   2   4   9       20.94       35.05      6.21 o 
   3   4   9      295.02      317.72     18.17 o 
   4   4   9       64.19       64.74     11.66 o 
  -5   5   9       25.88       24.31     11.54 o 
  -4   5   9      167.99      185.67     15.27 o 
  -3   5   9      321.05      327.69     11.30 o 
  -2   5   9      893.85      884.50     21.44 o 
  -1   5   9     3148.27     3137.80     78.85 o 
   0   5   9     1380.92     1279.31     33.88 o 
   1   5   9     2478.60     2416.12     74.65 o 
   2   5   9       46.44       68.46      9.41 o 
   3   5   9       58.74       70.77     10.81 o 
   4   5   9      144.45      161.94     14.62 o 
  -4   6   9      700.36      674.24     60.88 o 
  -3   6   9      155.83      185.19     11.90 o 
  -2   6   9     5543.91     5424.04    148.42 o 
  -1   6   9      973.96      950.69     25.86 o 
   0   6   9    15063.44    14319.22    395.98 o 
   1   6   9     1052.97     1054.43     32.31 o 
   2   6   9     7771.51     7768.37    229.13 o 
   3   6   9      110.43      138.44     13.20 o 
   4   6   9     1253.74     1305.35     47.36 o 
  -4   7   9      215.22      199.79     16.64 o 
  -3   7   9      449.60      457.78     19.04 o 
  -2   7   9     1036.61     1017.03     36.79 o 
  -1   7   9     1488.79     1348.60     38.04 o 
   0   7   9     2507.97     2469.74     71.30 o 
   1   7   9     1297.95     1172.85     45.52 o 
   2   7   9      172.32      205.78     15.48 o 
   3   7   9      404.75      425.77     21.38 o 
   4   7   9       14.79       20.71     13.67 o 
  -4   8   9      128.35      118.33     11.38 o 
  -3   8   9      536.19      560.70     23.02 o 
  -2   8   9     1585.68     1556.26     52.67 o 
  -1   8   9     1531.56     1512.25     44.58 o 
   0   8   9     1013.73      925.93     28.73 o 
   1   8   9      578.48      519.52     22.03 o 
   2   8   9     1332.08     1267.92     45.84 o 
   3   8   9      173.75      206.64     19.56 o 
   4   8   9       69.92       70.26     17.31 o 
  -4   9   9      210.48      219.57     14.40 o 
  -3   9   9      275.79      288.93     23.46 o 
  -2   9   9      996.38     1001.71     34.74 o 
  -1   9   9      836.80      865.94     28.09 o 
   0   9   9       53.86       47.43      9.84 o 
   1   9   9      774.97      713.33     22.32 o 
   2   9   9      201.98      191.96     19.58 o 
   3   9   9       77.08      117.09     16.76 o 
   4   9   9      119.49      123.95     17.45 o 
  -4  10   9      283.27      306.32     17.01 o 
  -3  10   9      431.25      431.68     30.16 o 
  -2  10   9     2647.10     2521.30     83.07 o 
  -1  10   9     1676.10     1614.21     58.12 o 
   0  10   9     7899.06     7631.34    212.92 o 
   1  10   9     2169.29     2115.02     59.65 o 
   2  10   9     4267.47     4137.75    174.71 o 
   3  10   9      331.66      369.12     25.44 o 
   4  10   9      553.92      578.85     82.10 o 
  -4  11   9      179.55      177.53     13.60 o 
  -3  11   9      180.88      199.87     17.16 o 
  -2  11   9      541.87      564.47     22.63 o 
  -1  11   9      737.55      720.43     25.66 o 
   0  11   9      903.93      912.79     29.38 o 
   1  11   9      661.69      641.05     22.72 o 
   2  11   9       27.04       42.15     17.31 o 
   3  11   9      206.53      222.09     20.65 o 
   4  11   9       52.77       39.01     15.27 o 
  -4  12   9      137.38      148.85     18.43 o 
  -3  12   9      574.80      590.10     31.33 o 
  -2  12   9     1999.35     1928.43     94.95 o 
  -1  12   9      836.57      837.54     41.02 o 
   0  12   9      891.64      871.27     33.12 o 
   1  12   9      259.92      230.14     11.01 o 
   2  12   9     1633.05     1534.02     69.65 o 
   3  12   9      291.21      303.79     23.05 o 
   4  12   9       60.42       61.44     16.06 o 
  -4  13   9       13.71       23.98     12.81 o 
  -3  13   9      296.30      263.24     25.13 o 
  -2  13   9      362.36      359.22     24.58 o 
  -1  13   9      344.20      322.62     16.86 o 
   0  13   9       13.02       18.45      8.33 o 
   1  13   9      185.08      213.24     16.30 o 
   2  13   9       20.07       18.77     13.01 o 
   3  13   9      122.48      140.79     18.52 o 
   4  13   9      148.65      127.15     17.96 o 
  -4  14   9       12.08       23.52     13.84 o 
  -3  14   9      422.23      380.67     25.69 o 
  -2  14   9      530.80      478.14     31.84 o 
  -1  14   9     1649.48     1641.20     84.90 o 
   0  14   9     1496.83     1541.76     53.99 o 
   1  14   9     1905.65     1809.39     60.14 o 
   2  14   9     1488.88     1334.12     61.37 o 
   3  14   9      344.72      339.11     25.50 o 
   4  14   9      177.26      163.29     19.32 o 
  -4  15   9      132.39      112.45     17.36 o 
  -3  15   9      122.65      113.11     16.53 o 
  -2  15   9      861.93      762.39     49.71 o 
  -1  15   9        8.03       12.06      9.00 o 
   0  15   9      369.55      392.49     19.50 o 
   1  15   9       60.23       74.89      9.69 o 
   2  15   9      208.79      196.21     20.25 o 
   3  15   9       97.37       83.71     16.53 o 
   4  15   9        7.66        2.62     14.76 o 
  -3  16   9      244.18      231.47     20.86 o 
  -2  16   9      636.98      610.63     40.21 o 
  -1  16   9       90.70      112.96     11.88 o 
   0  16   9      278.38      283.24     16.67 o 
   1  16   9        3.56       12.34      8.23 o 
   2  16   9      439.17      379.76     28.09 o 
   3  16   9      150.57      178.19     19.82 o 
  -3  17   9      194.91      185.38     27.93 o 
  -2  17   9       41.38       53.37     14.03 o 
  -1  17   9      523.35      529.40     23.42 o 
   0  17   9      135.83      130.34     12.05 o 
   1  17   9      224.30      242.12     16.05 o 
   2  17   9       42.98       44.24     14.87 o 
   3  17   9       54.98       63.39     18.43 o 
  -3  18   9      439.49      453.14     56.41 o 
  -2  18   9      234.19      210.28     20.04 o 
  -1  18   9     1757.99     1742.83     77.30 o 
   0  18   9      843.48      846.94     32.82 o 
   1  18   9     1829.61     1810.37     62.58 o 
   2  18   9      666.53      633.09     39.66 o 
   3  18   9      383.44      414.62     29.13 o 
  -3  19   9        1.03        0.00     20.11 o 
  -2  19   9      472.46      510.86     29.79 o 
  -1  19   9       79.96      103.33     15.70 o 
   0  19   9      448.05      481.65     22.25 o 
   1  19   9      155.83      165.19     13.26 o 
   2  19   9      132.08      136.40     18.18 o 
   3  19   9        9.34        3.15     14.67 o 
  -3  20   9      108.16       82.58     16.76 o 
  -2  20   9      389.87      433.05     34.07 o 
  -1  20   9       68.52       63.73     18.43 o 
   0  20   9      323.08      340.19     18.06 o 
   1  20   9       49.04       61.47     14.76 o 
   2  20   9      247.85      296.61     48.03 o 
  -2  21   9       51.93       68.25     14.87 o 
  -1  21   9      301.42      337.23     22.81 o 
   0  21   9       41.90       34.89      9.94 o 
   1  21   9      231.61      235.13     20.13 o 
   2  21   9       53.71       43.82     15.27 o 
  -2  22   9      147.37      147.59     17.14 o 
  -1  22   9     1088.98     1140.89     52.64 o 
   0  22   9      686.74      698.66     28.12 o 
   1  22   9     1122.68     1125.33     52.17 o 
   2  22   9      320.38      332.78     35.19 o 
  -1  23   9       33.99       33.15     13.15 o 
   0  23   9      370.29      427.83     26.03 o 
   1  23   9       64.44       55.34     14.47 o 
  -1  24   9       74.05       86.04     14.22 o 
   0  24   9      342.11      374.11     23.34 o 
   1  24   9      115.51      126.27     18.43 o 
  -4   0  10      250.73      236.44     20.67 o 
  -2   0  10     4062.42     3816.50    127.00 o 
   0   0  10     7966.25     7866.86    320.19 o 
   2   0  10     7601.90     7542.13    299.59 o 
   4   0  10      888.25      838.90     64.79 o 
  -4   1  10      246.69      272.10     12.87 o 
  -3   1  10      439.49      458.30     12.26 o 
  -2   1  10     3984.76     4137.73     87.36 o 
  -1   1  10      331.70      327.03     11.86 o 
   0   1  10     5566.36     5182.81    149.55 o 
   1   1  10       14.08       37.64     13.01 o 
   2   1  10     1454.82     1499.31     46.38 o 
   3   1  10      290.62      320.81     13.66 o 
   4   1  10       17.71       46.40     15.39 o 
  -4   2  10       42.75       49.15     10.97 o 
  -3   2  10      219.82      210.36      8.47 o 
  -2   2  10        3.23       19.72      3.83 o 
  -1   2  10      431.71      423.41     12.27 o 
   0   2  10      986.76      954.39     29.20 o 
   1   2  10      490.49      490.71     19.35 o 
   2   2  10       18.42       38.40      6.49 o 
   3   2  10      439.70      461.63     17.05 o 
   4   2  10       47.05       34.97     15.39 o 
  -4   3  10      460.85      484.14     25.13 o 
  -3   3  10      949.51      972.57     24.71 o 
  -2   3  10     4348.71     4367.67    100.42 o 
  -1   3  10      329.62      328.14     12.04 o 
   0   3  10     7737.78     7269.07    209.71 o 
   1   3  10      585.32      560.14     19.20 o 
   2   3  10     1923.25     1965.21     57.55 o 
   3   3  10      683.92      730.51     30.13 o 
   4   3  10       54.92       86.84     16.53 o 
  -4   4  10      139.01      132.26     14.47 o 
  -3   4  10       76.90       81.97      6.68 o 
  -2   4  10     2175.98     2057.02     54.03 o 
  -1   4  10      574.70      606.86     16.83 o 
   0   4  10    10623.10    10255.27    290.45 o 
   1   4  10      575.80      573.57     21.80 o 
   2   4  10     5289.34     5178.96    147.11 o 
   3   4  10      183.73      203.58     14.58 o 
   4   4  10      757.31      755.61     33.06 o 
  -4   5  10       70.22       87.03     13.15 o 
  -3   5  10      817.36      790.78     25.49 o 
  -2   5  10     2488.43     2537.34     64.10 o 
  -1   5  10      945.65      891.79     25.28 o 
   0   5  10     3023.83     2832.54     80.42 o 
   1   5  10      868.37      813.52     32.85 o 
   2   5  10      775.97      786.37     26.90 o 
   3   5  10      833.73      847.26     32.90 o 
   4   5  10       61.26       75.80     14.45 o 
  -4   6  10       84.25       82.78     13.96 o 
  -3   6  10      234.34      215.88     14.15 o 
  -2   6  10       88.86       93.09      7.79 o 
  -1   6  10      939.50      947.14     29.02 o 
   0   6  10     1329.85     1255.77     37.83 o 
   1   6  10      668.42      604.73     24.13 o 
   2   6  10       18.34       36.07      6.97 o 
   3   6  10      343.53      338.70     23.34 o 
   4   6  10      120.25      133.43     16.90 o 
  -4   7  10      296.37      324.46     20.65 o 
  -3   7  10      711.08      708.19     28.28 o 
  -2   7  10     2327.91     2267.94     65.46 o 
  -1   7  10      144.15      133.90      8.76 o 
   0   7  10     8222.93     7662.28    212.54 o 
   1   7  10      158.35      188.24     14.88 o 
   2   7  10      873.83      878.42     31.49 o 
   3   7  10      642.55      663.72     34.51 o 
   4   7  10       22.01       39.16     14.22 o 
  -4   8  10       41.69       43.09      9.14 o 
  -3   8  10      188.18      173.72     16.06 o 
  -2   8  10      783.29      704.26     29.49 o 
  -1   8  10      121.90      158.19      9.27 o 
   0   8  10     7252.63     7160.48    198.59 o 
   1   8  10      137.31      146.23     10.64 o 
   2   8  10     2772.16     2797.87     89.15 o 
   3   8  10      360.60      317.45     21.74 o 
   4   8  10      510.07      462.46     44.68 o 
  -4   9  10      100.62      116.15     11.78 o 
  -3   9  10     1246.66     1316.70     57.86 o 
  -2   9  10     1733.65     1785.12     61.18 o 
  -1   9  10     2871.51     2824.70     78.69 o 
   0   9  10     2032.92     1893.02     55.69 o 
   1   9  10     3024.05     2843.80     98.32 o 
   2   9  10      541.80      539.93     30.60 o 
   3   9  10     1135.51     1169.31     51.84 o 
   4   9  10       15.56       28.77     14.22 o 
  -4  10  10       43.58       47.18     12.81 o 
  -3  10  10      141.56      131.98     15.83 o 
  -2  10  10      103.00      114.73     10.67 o 
  -1  10  10      496.28      457.96     17.10 o 
   0  10  10      349.90      318.16     13.55 o 
   1  10  10      422.08      376.61     16.12 o 
   2  10  10       86.55       84.19     15.27 o 
   3  10  10      178.84      199.12     22.90 o 
   4  10  10      126.50      138.68     18.52 o 
  -4  11  10      311.67      326.16     25.13 o 
  -3  11  10      202.32      241.20     24.58 o 
  -2  11  10     1652.64     1669.78     57.87 o 
  -1  11  10     1987.24     1913.53     64.28 o 
   0  11  10     6484.16     6080.71    171.12 o 
   1  11  10     1088.59      992.79     32.10 o 
   2  11  10      594.38      535.45     31.92 o 
   3  11  10       24.47       33.06     14.22 o 
   4  11  10       82.31       87.02     16.90 o 
  -4  12  10       12.92       16.25     12.18 o 
  -3  12  10      236.87      204.26     19.05 o 
  -2  12  10      642.94      590.43     34.09 o 
  -1  12  10      522.72      494.91     21.47 o 
   0  12  10     2449.52     2413.04     69.77 o 
   1  12  10      621.82      641.12     22.46 o 
   2  12  10     1897.24     1758.01     84.90 o 
   3  12  10      480.11      446.40     37.98 o 
   4  12  10      219.32      203.37     20.93 o 
  -4  13  10       67.46       58.95     19.55 o 
  -3  13  10      376.18      373.26     25.23 o 
  -2  13  10      772.62      808.60     42.11 o 
  -1  13  10      660.99      607.78     24.73 o 
   0  13  10     1110.07     1101.66     40.43 o 
   1  13  10      643.39      650.69     22.93 o 
   2  13  10      193.73      195.70     21.22 o 
   3  13  10      319.69      321.44     24.69 o 
   4  13  10        6.07        4.20     14.22 o 
  -4  14  10       86.10       96.19     15.70 o 
  -3  14  10      144.36      132.60     17.14 o 
  -2  14  10       14.94       23.06     11.77 o 
  -1  14  10      187.20      172.95     13.57 o 
   0  14  10      458.02      441.70     20.38 o 
   1  14  10      146.34      142.69     12.06 o 
   2  14  10       66.34       75.79     15.50 o 
   3  14  10      182.82      189.35     38.54 o 
   4  14  10      167.44      155.39     19.58 o 
  -3  15  10      117.10      135.52     16.73 o 
  -2  15  10     1448.74     1428.70     84.90 o 
  -1  15  10     1349.65     1339.38     57.66 o 
   0  15  10     2839.89     2847.51     95.48 o 
   1  15  10      846.80      779.87     31.02 o 
   2  15  10      695.59      624.01     35.69 o 
   3  15  10        8.70       21.22     14.87 o 
  -3  16  10      195.71      168.64     19.22 o 
  -2  16  10      311.16      277.71     51.38 o 
  -1  16  10      711.60      721.54     28.41 o 
   0  16  10     1267.11     1250.83     45.63 o 
   1  16  10      941.49      962.19     37.70 o 
   2  16  10      900.53      812.70     44.00 o 
   3  16  10      441.61      464.69     28.99 o 
  -3  17  10      116.36      105.95     24.58 o 
  -2  17  10      174.79      199.57     34.07 o 
  -1  17  10      112.39      135.49     17.72 o 
   0  17  10      258.31      263.04     16.23 o 
   1  17  10      158.58      170.42     13.26 o 
   2  17  10       55.37       38.09     14.67 o 
   3  17  10       67.55       56.48     15.38 o 
  -3  18  10       55.90       39.93     14.37 o 
  -2  18  10        1.88        4.09     12.50 o 
  -1  18  10      146.60      165.63     17.56 o 
   0  18  10      151.11      147.86     12.93 o 
   1  18  10       75.98       87.72     11.18 o 
   2  18  10       26.66       26.70     15.27 o 
   3  18  10       54.02       48.60     15.89 o 
  -3  19  10       95.97       90.32     17.87 o 
  -2  19  10      738.65      754.60     59.76 o 
  -1  19  10      312.28      346.11     24.69 o 
   0  19  10      858.67      904.33     35.02 o 
   1  19  10      227.97      239.49     15.62 o 
   2  19  10      376.10      331.30     25.75 o 
   3  19  10       81.64       88.06     17.36 o 
  -2  20  10       17.21       16.26     13.19 o 
  -1  20  10      363.69      366.33     36.30 o 
   0  20  10      280.98      299.85     17.54 o 
   1  20  10      541.07      534.37     30.03 o 
   2  20  10      172.65      166.19     20.04 o 
  -2  21  10       75.91       84.13     15.70 o 
  -1  21  10      387.19      427.00     26.83 o 
   0  21  10        5.63        0.86      9.39 o 
   1  21  10      458.51      470.41     28.43 o 
   2  21  10       14.17       19.10     14.67 o 
  -2  22  10       15.50       26.10     14.03 o 
  -1  22  10       77.14      113.39     15.83 o 
   0  22  10        3.49       10.95      9.75 o 
   1  22  10       91.11       98.81     25.69 o 
   2  22  10       40.58       38.87     15.27 o 
  -1  23  10      448.16      501.88     28.94 o 
   0  23  10      353.86      361.90     24.42 o 
   1  23  10      242.61      250.39     21.74 o 
   0  24  10       21.76        8.47     11.33 o 
  -3   0  11     1102.16     1126.34     41.39 o 
  -1   0  11     8301.97     7943.58    319.50 o 
   1   0  11     8551.61     7940.34    321.56 o 
   3   0  11     1323.73     1349.31     65.91 o 
  -4   1  11      234.79      229.34     13.72 o 
  -3   1  11      348.43      368.80     11.91 o 
  -2   1  11     1395.67     1476.61     35.27 o 
  -1   1  11     1363.92     1277.08     37.50 o 
   0   1  11     3744.70     3365.80     97.19 o 
   1   1  11     1982.62     1936.47     60.67 o 
   2   1  11      676.85      692.11     23.48 o 
   3   1  11     1116.80     1117.51     34.13 o 
   4   1  11       85.74      126.89     21.22 o 
  -4   2  11      296.18      346.54     20.49 o 
  -3   2  11       64.18       75.92      6.11 o 
  -2   2  11     1013.59      949.51     25.94 o 
  -1   2  11      121.07      134.90      9.84 o 
   0   2  11     2827.43     2724.51     77.97 o 
   1   2  11      105.22      129.05      9.04 o 
   2   2  11     1545.65     1509.49     45.26 o 
   3   2  11       57.51       72.47      8.23 o 
   4   2  11       59.78      103.64     17.76 o 
  -4   3  11      420.98      435.65     23.66 o 
  -3   3  11     1000.01      986.11     27.81 o 
  -2   3  11     1304.44     1371.34     36.79 o 
  -1   3  11     1749.15     1708.23     45.17 o 
   0   3  11     5158.59     4905.12    140.22 o 
   1   3  11     2997.21     2890.14     84.10 o 
   2   3  11      412.50      425.02     15.85 o 
   3   3  11     1847.24     1832.75     64.88 o 
   4   3  11      139.47      192.31     20.49 o 
  -4   4  11       16.49       33.67     11.43 o 
  -3   4  11      724.28      738.26     21.54 o 
  -2   4  11      131.10      152.80      9.25 o 
  -1   4  11     7262.37     7075.68    172.26 o 
   0   4  11      249.41      256.46     12.94 o 
   1   4  11     7166.36     6567.29    216.38 o 
   2   4  11      310.78      288.27     13.89 o 
   3   4  11      936.20      910.33     41.81 o 
   4   4  11        6.05        3.28     12.59 o 
  -4   5  11      229.36      246.54     17.65 o 
  -3   5  11       55.57       94.76      8.08 o 
  -2   5  11     2861.78     2843.15     81.65 o 
  -1   5  11      782.96      784.22     23.77 o 
   0   5  11     1944.61     1813.77     61.36 o 
   1   5  11       74.44       81.88      9.04 o 
   2   5  11     1910.51     1861.51     61.02 o 
   3   5  11      349.27      349.20     21.74 o 
   4   5  11      116.43      141.71     23.46 o 
  -4   6  11      433.04      456.83     25.13 o 
  -3   6  11      190.46      200.91     19.55 o 
  -2   6  11     1134.16     1033.16     32.27 o 
  -1   6  11      402.34      429.93     15.07 o 
   0   6  11      137.66      147.44      9.06 o 
   1   6  11      256.50      258.87     15.34 o 
   2   6  11     1235.47     1211.64     40.13 o 
   3   6  11      109.39      117.38     15.50 o 
   4   6  11      268.53      316.94     22.54 o 
  -4   7  11      207.89      213.64     17.96 o 
  -3   7  11      506.63      525.79     27.97 o 
  -2   7  11     1269.29     1343.46     40.37 o 
  -1   7  11      367.62      383.05     14.93 o 
   0   7  11     1553.57     1512.58     45.23 o 
   1   7  11     1114.58     1127.51     37.03 o 
   2   7  11      352.49      350.75     16.64 o 
   3   7  11     1121.95     1190.69     99.98 o 
   4   7  11       28.93       34.07     14.76 o 
  -4   8  11       61.93       83.12     10.72 o 
  -3   8  11      641.12      646.18     34.19 o 
  -2   8  11       85.65      110.46     10.07 o 
  -1   8  11     4431.34     4285.07    117.79 o 
   0   8  11     1810.99     1773.99     52.63 o 
   1   8  11     4241.67     3903.56    136.98 o 
   2   8  11      234.24      219.52     12.80 o 
   3   8  11      826.33      852.49     39.91 o 
   4   8  11        2.48       26.44     16.76 o 
  -4   9  11      344.24      350.24     24.58 o 
  -3   9  11      208.68      259.48     19.56 o 
  -2   9  11     2843.96     2917.92     96.83 o 
  -1   9  11      390.81      396.85     15.34 o 
   0   9  11     2895.42     2720.91     78.28 o 
   1   9  11       16.78       30.64      7.87 o 
   2   9  11     2077.49     2002.42     87.47 o 
   3   9  11      160.93      166.69     18.77 o 
   4   9  11      229.59      222.12     20.63 o 
  -4  10  11      262.20      302.17     21.45 o 
  -3  10  11      116.54      128.64     15.27 o 
  -2  10  11      375.73      364.16     17.67 o 
  -1  10  11      444.90      441.49     16.55 o 
   0  10  11      354.42      335.61     14.37 o 
   1  10  11      216.03      218.45     14.33 o 
   2  10  11      781.53      727.68     39.18 o 
   3  10  11       14.32        8.46     13.40 o 
   4  10  11      151.27      173.10     19.58 o 
  -4  11  11       24.72       35.11     13.40 o 
  -3  11  11      304.37      327.32     22.74 o 
  -2  11  11      431.03      485.88     21.08 o 
  -1  11  11      509.66      470.55     18.72 o 
   0  11  11      629.93      609.17     21.22 o 
   1  11  11     1025.03     1019.69     31.13 o 
   2  11  11       38.59       59.47     14.21 o 
   3  11  11      724.36      705.97     37.02 o 
   4  11  11       25.50       34.52     15.83 o 
  -4  12  11       90.69       99.00     15.27 o 
  -3  12  11      659.46      673.89     35.62 o 
  -2  12  11      283.07      309.01     21.68 o 
  -1  12  11     2172.99     2118.43     84.91 o 
   0  12  11     1967.04     1889.35     56.45 o 
   1  12  11     2196.64     2107.48     61.53 o 
   2  12  11      232.64      239.71     21.28 o 
   3  12  11      750.91      723.18     38.90 o 
   4  12  11        3.83        0.00     14.76 o 
  -4  13  11      185.09      174.27     18.77 o 
  -3  13  11      263.50      264.10     30.72 o 
  -2  13  11     1390.87     1451.93     64.73 o 
  -1  13  11      278.22      282.02     17.76 o 
   0  13  11     2197.96     2188.89     63.75 o 
   1  13  11      134.55      132.56      9.18 o 
   2  13  11     1121.51     1065.56     53.09 o 
   3  13  11       80.56       91.85     17.56 o 
  -3  14  11      106.69      106.72     16.07 o 
  -2  14  11      238.49      239.86     24.02 o 
  -1  14  11      180.99      203.96     14.47 o 
   0  14  11      718.56      696.07     28.67 o 
   1  14  11       33.30       43.42      9.56 o 
   2  14  11      568.53      545.95     33.81 o 
   3  14  11       14.12       30.83     15.70 o 
  -3  15  11      382.08      416.94     27.04 o 
  -2  15  11       96.13       87.17     14.51 o 
  -1  15  11      837.00      785.74     32.86 o 
   0  15  11      255.42      243.41     16.00 o 
   1  15  11     1199.86     1161.53     41.85 o 
   2  15  11       59.02       56.73     15.05 o 
   3  15  11      619.52      606.24     58.64 o 
  -3  16  11      159.59      163.47     22.90 o 
  -2  16  11      148.43      114.74     29.60 o 
  -1  16  11     1288.26     1302.19     47.34 o 
   0  16  11      397.25      391.95     19.64 o 
   1  16  11     1319.16     1285.76     46.83 o 
   2  16  11      120.02       89.02     16.53 o 
   3  16  11      189.74      193.86     21.90 o 
  -3  17  11      300.15      347.36     58.09 o 
  -2  17  11      930.99      832.52     44.28 o 
  -1  17  11      854.58      876.73     34.44 o 
   0  17  11      934.88      976.81     36.87 o 
   1  17  11      440.30      425.22     21.02 o 
   2  17  11      858.98      779.15     41.59 o 
   3  17  11       32.18       30.47     16.32 o 
  -3  18  11       38.05       34.36     15.64 o 
  -2  18  11      143.82      126.21     22.34 o 
  -1  18  11       16.14       26.94     12.50 o 
   0  18  11      266.26      271.07     16.59 o 
   1  18  11        0.98       16.85      9.48 o 
   2  18  11      298.38      308.84     35.19 o 
   3  18  11        2.32       14.02     15.27 o 
  -2  19  11       57.83       45.39     14.21 o 
  -1  19  11      186.86      211.01     20.25 o 
   0  19  11        7.89       13.97      9.67 o 
   1  19  11      313.00      326.39     17.16 o 
   2  19  11      114.30       95.41     16.73 o 
  -2  20  11      151.43      154.75     17.75 o 
  -1  20  11      631.82      669.96     35.92 o 
   0  20  11      254.37      259.79     16.47 o 
   1  20  11      578.47      591.89     32.13 o 
   2  20  11       75.81       70.96     19.55 o 
  -2  21  11      503.65      504.19     31.92 o 
  -1  21  11      590.79      630.70     43.56 o 
   0  21  11      479.23      490.69     22.76 o 
   1  21  11      313.09      340.95     24.94 o 
   2  21  11      474.80      488.30     28.99 o 
  -1  22  11       34.76       38.30     13.96 o 
   0  22  11      291.94      317.78     18.29 o 
   1  22  11        4.39       28.55     13.96 o 
  -1  23  11        5.28        8.16     12.18 o 
   0  23  11       65.13       61.44     13.63 o 
   1  23  11       20.18       16.12     13.40 o 
  -4   0  12      833.68      864.59     55.85 o 
  -2   0  12     3067.47     3041.14    128.05 o 
   0   0  12       97.22      116.05     17.87 o 
   2   0  12     2419.36     2340.07     99.98 o 
   4   0  12      709.62      860.13     62.55 o 
  -4   1  12       70.58      106.82     13.43 o 
  -3   1  12      121.66      172.80     10.16 o 
  -2   1  12      110.59      149.60      8.64 o 
  -1   1  12       73.44       86.07      7.09 o 
   0   1  12        8.07        5.81      4.51 o 
   1   1  12      141.82      182.21     10.48 o 
   2   1  12       48.03       52.92      7.57 o 
   3   1  12      324.66      370.69     14.70 o 
   4   1  12       17.94       31.76     15.39 o 
  -4   2  12       60.72       75.79     12.56 o 
  -3   2  12     1614.84     1647.28     39.76 o 
  -2   2  12      366.46      376.70     12.58 o 
  -1   2  12    10444.52     9972.26    289.97 o 
   0   2  12      898.47      862.70     26.55 o 
   1   2  12    11132.82    10006.25    282.96 o 
   2   2  12      338.50      328.38     14.56 o 
   3   2  12     1725.85     1815.90     54.71 o 
   4   2  12       61.67       74.84     24.58 o 
  -4   3  12       19.69       36.18     10.97 o 
  -3   3  12      143.17      187.92      8.62 o 
  -2   3  12      196.76      203.76      8.98 o 
  -1   3  12       97.06      119.15      9.39 o 
   0   3  12       31.81       34.04      6.74 o 
   1   3  12       99.03      130.42      9.89 o 
   2   3  12       10.36       26.40      7.73 o 
   3   3  12      164.54      197.05     19.55 o 
   4   3  12       64.07       67.02     24.58 o 
  -4   4  12      483.19      486.84     27.17 o 
  -3   4  12       24.68       38.61      7.84 o 
  -2   4  12     1042.74      957.89     30.22 o 
  -1   4  12       40.23       49.16      6.20 o 
   0   4  12      378.63      355.08     15.44 o 
   1   4  12       40.13       35.58      7.12 o 
   2   4  12      563.23      511.63     21.02 o 
   3   4  12       22.29       37.20     12.18 o 
   4   4  12      384.51      459.11     41.33 o 
  -4   5  12       28.87       41.48     11.77 o 
  -3   5  12      128.28      153.56     11.35 o 
  -2   5  12      130.49      155.53      9.25 o 
  -1   5  12       17.97       29.57      5.81 o 
   0   5  12       43.99       37.83      7.13 o 
   1   5  12      332.25      352.51     15.68 o 
   2   5  12       24.64       36.03      7.64 o 
   3   5  12      350.18      368.39     23.34 o 
   4   5  12       27.30       19.64     13.63 o 
  -4   6  12      136.70      152.04     15.74 o 
  -3   6  12     1720.10     1750.95     76.42 o 
  -2   6  12     1085.36     1068.14     32.58 o 
  -1   6  12     9730.60     9330.34    264.19 o 
   0   6  12     1043.40     1023.42     37.68 o 
   1   6  12    10109.95     9500.26    321.79 o 
   2   6  12      895.83      895.56     35.03 o 
   3   6  12     1878.99     1907.69     80.47 o 
   4   6  12      143.42      145.33     32.39 o 
  -4   7  12       23.02       46.92     20.11 o 
  -3   7  12      310.93      363.29     21.62 o 
  -2   7  12       64.12       80.93      7.98 o 
  -1   7  12       44.57       68.99      7.08 o 
   0   7  12        8.24        8.45      5.85 o 
   1   7  12      103.82      144.13     11.06 o 
   2   7  12       10.01       14.67      7.83 o 
   3   7  12       42.77       69.19     14.67 o 
   4   7  12       39.84       55.20     15.50 o 
  -4   8  12      206.03      213.19     19.05 o 
  -3   8  12       95.50      109.70     25.13 o 
  -2   8  12      539.95      535.33     18.30 o 
  -1   8  12      358.86      311.79     13.64 o 
   0   8  12     1187.28     1142.55     34.77 o 
   1   8  12      502.14      466.19     19.55 o 
   2   8  12      212.06      203.77     21.78 o 
   3   8  12       61.19       72.10     15.83 o 
   4   8  12      180.64      193.93     19.22 o 
  -4   9  12       45.95       70.58     13.40 o 
  -3   9  12       49.30       60.51     12.34 o 
  -2   9  12      383.10      391.51     17.67 o 
  -1   9  12       42.78       56.53      7.27 o 
   0   9  12       15.09        7.06      6.11 o 
   1   9  12      136.54      167.88     15.99 o 
   2   9  12       12.59       22.67     12.77 o 
   3   9  12      168.39      176.78     19.00 o 
   4   9  12        4.48        7.64     14.45 o 
  -4  10  12       93.96      108.33     15.56 o 
  -3  10  12      781.19      817.41     39.28 o 
  -2  10  12      652.90      668.56     27.47 o 
  -1  10  12     6326.07     6322.70    178.40 o 
   0  10  12       75.36       91.77      8.87 o 
   1  10  12     6682.76     6413.51    207.25 o 
   2  10  12      618.84      607.36     32.73 o 
   3  10  12      860.55      887.11     45.00 o 
   4  10  12      124.12      134.66     18.52 o 
  -4  11  12       28.57       49.71     13.63 o 
  -3  11  12      321.63      377.65     23.34 o 
  -2  11  12       10.81       19.27      8.57 o 
  -1  11  12      235.01      251.69     16.28 o 
   0  11  12       34.02       36.24      7.43 o 
   1  11  12      144.99      160.41     12.25 o 
   2  11  12        0.63        0.00     11.88 o 
   3  11  12       23.63       33.59     15.50 o 
   4  11  12       35.14       29.55     15.27 o 
  -4  12  12      215.36      235.97     32.39 o 
  -3  12  12      230.10      240.95     20.13 o 
  -2  12  12      856.70      862.35     61.44 o 
  -1  12  12      237.45      231.80     15.41 o 
   0  12  12      143.81      156.73     10.41 o 
   1  12  12      350.24      327.81     16.61 o 
   2  12  12      659.80      582.80     33.80 o 
   3  12  12      209.73      194.31     32.95 o 
  -3  13  12       45.57       71.98     14.87 o 
  -2  13  12      196.88      224.90     20.04 o 
  -1  13  12       30.09       34.65      9.77 o 
   0  13  12       75.85       71.37      8.57 o 
   1  13  12      106.39      119.12      9.50 o 
   2  13  12        8.37       17.10     14.21 o 
   3  13  12      116.82      133.99     18.59 o 
  -3  14  12      359.47      366.52     25.50 o 
  -2  14  12      865.85      910.59     45.60 o 
  -1  14  12     2878.18     2861.12     99.53 o 
   0  14  12     1381.63     1362.09     49.93 o 
   1  14  12     3067.14     2933.43     97.52 o 
   2  14  12      787.26      752.89     39.99 o 
   3  14  12      413.14      404.81     28.43 o 
  -3  15  12      218.51      253.02     23.46 o 
  -2  15  12       28.46       28.41     13.36 o 
  -1  15  12       74.96      108.58     17.06 o 
   0  15  12      227.56      230.08     18.95 o 
   1  15  12       84.23       93.88     11.29 o 
   2  15  12        7.73       16.11     14.45 o 
   3  15  12       19.87       17.62     15.27 o 
  -3  16  12      163.20      161.38     21.22 o 
  -2  16  12      230.95      210.72     53.62 o 
  -1  16  12      299.89      298.31     17.73 o 
   0  16  12       48.85       58.05     10.84 o 
   1  16  12      217.33      207.34     15.16 o 
   2  16  12      164.79      157.99     19.42 o 
   3  16  12      131.92      113.49     18.59 o 
  -3  17  12       15.74       17.31     14.37 o 
  -2  17  12       79.51       88.80     26.25 o 
  -1  17  12       59.59       58.88     11.20 o 
   0  17  12       17.87       19.84      9.85 o 
   1  17  12       47.91       37.11     10.24 o 
   2  17  12       27.41       20.11     14.87 o 
   3  17  12       96.51       91.20     17.75 o 
  -2  18  12      941.29      911.72     46.40 o 
  -1  18  12      982.36      976.97     46.40 o 
   0  18  12     2297.08     2314.54     78.95 o 
   1  18  12      975.88      974.30     38.57 o 
   2  18  12      788.89      804.78     42.39 o 
  -2  19  12        7.89       10.05     12.77 o 
  -1  19  12       26.14       27.37     15.08 o 
   0  19  12       78.49       73.25     11.04 o 
   1  19  12        9.85       10.21      9.75 o 
   2  19  12       18.56       29.27     15.27 o 
  -2  20  12      315.01      351.35     26.81 o 
  -1  20  12      213.05      239.85     29.04 o 
   0  20  12      104.02      126.42     13.04 o 
   1  20  12      204.55      198.94     22.90 o 
   2  20  12      290.31      330.46     29.04 o 
  -1  21  12       50.11       38.10     13.96 o 
   0  21  12       11.53        1.86     12.55 o 
   1  21  12       14.18       11.55     13.67 o 
  -1  22  12      264.91      281.90     21.45 o 
   0  22  12      309.64      295.24     17.49 o 
   1  22  12      238.29      252.02     22.81 o 
  -3   0  13     1756.45     1749.86     76.07 o 
  -1   0  13     5130.04     4847.07    214.47 o 
   1   0  13     4885.05     4735.66    230.11 o 
   3   0  13     1915.29     1986.56     84.45 o 
  -4   1  13      176.96      221.18     17.38 o 
  -3   1  13      911.54     1032.33     32.77 o 
  -2   1  13      296.63      286.16     12.56 o 
  -1   1  13      849.27      815.52     24.12 o 
   0   1  13     1498.64     1349.84     40.66 o 
   1   1  13      184.38      167.49     12.74 o 
   2   1  13      811.74      852.53     26.09 o 
   3   1  13      154.45      184.04     17.84 o 
   4   1  13      195.10      208.89     32.39 o 
  -4   2  13      285.26      255.80     26.81 o 
  -3   2  13       21.27       47.74      8.80 o 
  -2   2  13      611.27      581.58     21.04 o 
  -1   2  13        1.95        5.96      5.80 o 
   0   2  13       64.22       83.67      8.25 o 
   1   2  13        4.90       13.82      7.26 o 
   2   2  13       78.81      103.89     29.04 o 
   3   2  13       22.89       41.09     12.18 o 
   4   2  13      464.39      564.11     46.92 o 
  -4   3  13      103.26      136.28     22.34 o 
  -3   3  13     1219.41     1303.26     38.18 o 
  -2   3  13       51.81       58.28      7.08 o 
  -1   3  13     2043.04     1928.29     63.68 o 
   0   3  13     1625.71     1476.85     50.74 o 
   1   3  13      963.85      896.43     33.91 o 
   2   3  13      514.33      523.85     20.04 o 
   3   3  13      379.19      414.77     25.75 o 
   4   3  13      197.55      232.35     34.63 o 
  -4   4  13       11.33       15.64     16.76 o 
  -3   4  13     1036.05     1041.72     37.51 o 
  -2   4  13       53.42       65.76      7.23 o 
  -1   4  13     3917.63     3698.37    114.07 o 
   0   4  13       23.11       38.06      7.31 o 
   1   4  13     3731.68     3567.36    126.52 o 
   2   4  13       75.66       92.06      9.80 o 
   3   4  13     1233.94     1288.18     56.46 o 
   4   4  13       20.69       16.76     23.46 o 
  -4   5  13      197.87      228.99     26.81 o 
  -3   5  13      337.67      372.24     17.17 o 
  -2   5  13     1063.97     1007.36     31.34 o 
  -1   5  13      104.00      114.42      7.98 o 
   0   5  13      929.72      838.09     31.52 o 
   1   5  13       55.97       91.33      9.56 o 
   2   5  13     1701.59     1666.64     56.24 o 
   3   5  13        0.86       15.90     12.35 o 
   4   5  13      172.90      160.17     18.59 o 
  -4   6  13      290.06      261.39     30.16 o 
  -3   6  13       19.07       26.59      9.91 o 
  -2   6  13      528.98      511.68     18.20 o 
  -1   6  13        6.35        7.52      5.64 o 
   0   6  13      141.16      139.13     11.40 o 
   1   6  13        7.85       14.41      7.39 o 
   2   6  13      287.96      276.79     26.80 o 
   3   6  13       59.30       69.82     14.67 o 
   4   6  13      400.81      439.28     28.18 o 
  -4   7  13       60.16       65.91     20.11 o 
  -3   7  13      604.35      659.20     32.72 o 
  -2   7  13       90.90      111.77      8.84 o 
  -1   7  13      925.11      931.54     31.11 o 
   0   7  13      579.22      613.27     24.07 o 
   1   7  13      641.18      598.07     22.91 o 
   2   7  13      632.39      622.95     32.30 o 
   3   7  13       79.91       94.75     16.20 o 
   4   7  13       59.95       62.59     32.39 o 
  -4   8  13       36.95       36.86     21.22 o 
  -3   8  13      595.55      602.52     31.48 o 
  -2   8  13      609.45      614.47     26.47 o 
  -1   8  13     3100.88     3044.63     83.37 o 
   0   8  13     1174.63     1143.44     35.18 o 
   1   8  13     2995.82     2932.69    105.22 o 
   2   8  13      719.76      710.83     38.38 o 
   3   8  13      747.48      767.49     40.51 o 
   4   8  13       77.86       77.78     17.14 o 
  -4   9  13      233.93      268.14     21.78 o 
  -3   9  13      142.34      172.47     16.36 o 
  -2   9  13      705.74      697.50     24.27 o 
  -1   9  13      119.76      130.05      9.46 o 
   0   9  13      564.02      552.40     19.93 o 
   1   9  13       14.74       27.33     10.41 o 
   2   9  13     1126.41     1061.33     50.45 o 
   3   9  13       72.58       72.26     15.89 o 
   4   9  13      279.82      271.53     23.31 o 
  -4  10  13      182.02      162.33     18.99 o 
  -3  10  13       66.39       70.61     13.40 o 
  -2  10  13      434.20      434.96     19.50 o 
  -1  10  13        9.29       11.07      6.64 o 
   0  10  13       99.79      120.01      9.50 o 
   1  10  13       14.62       19.22      8.53 o 
   2  10  13      137.96      130.11     18.10 o 
   3  10  13       75.43       84.94     16.73 o 
  -3  11  13      396.63      472.87     28.94 o 
  -2  11  13       13.85       35.06      9.51 o 
  -1  11  13      738.56      739.56     25.99 o 
   0  11  13        4.33        6.34      6.71 o 
   1  11  13      415.97      421.52     18.88 o 
   2  11  13      232.41      236.50     22.49 o 
   3  11  13       93.65       93.45     20.11 o 
  -3  12  13      629.29      603.28     32.43 o 
  -2  12  13      689.90      710.16     36.22 o 
  -1  12  13     2347.72     2241.30     66.30 o 
   0  12  13     1319.67     1331.47     40.89 o 
   1  12  13     2292.58     2232.97     89.63 o 
   2  12  13      750.29      671.35     61.44 o 
   3  12  13      646.19      683.84     38.91 o 
  -3  13  13       22.96       52.95     14.87 o 
  -2  13  13      477.44      515.57     37.98 o 
  -1  13  13      116.70      134.95     12.70 o 
   0  13  13      828.44      809.26     27.12 o 
   1  13  13        3.05        8.14      8.42 o 
   2  13  13      540.14      499.71     31.67 o 
   3  13  13       84.21      112.15     24.02 o 
  -3  14  13       28.93       39.93     14.37 o 
  -2  14  13      336.31      397.67     42.45 o 
  -1  14  13       25.38       22.56     10.16 o 
   0  14  13     1155.15     1141.08     42.38 o 
   1  14  13       65.01       65.91     15.83 o 
   2  14  13       64.95       84.49     16.91 o 
   3  14  13      104.60      109.84     28.48 o 
  -3  15  13      480.82      464.88     48.03 o 
  -2  15  13       47.83       59.00     18.43 o 
  -1  15  13     1231.55     1242.42     46.19 o 
   0  15  13       22.13       12.10      9.48 o 
   1  15  13      798.51      728.33     30.98 o 
   2  15  13       76.63       59.99     16.07 o 
   3  15  13      181.26      147.80     20.25 o 
  -3  16  13      206.75      179.32     19.61 o 
  -2  16  13      102.17       95.16     16.38 o 
  -1  16  13     1077.42     1102.25     42.78 o 
   0  16  13      387.17      440.00     21.02 o 
   1  16  13     1123.56     1125.69     41.47 o 
   2  16  13      171.99      174.54     19.96 o 
  -2  17  13      261.21      239.61     31.84 o 
  -1  17  13        5.18        4.81     10.24 o 
   0  17  13      446.35      458.08     21.98 o 
   1  17  13       57.77       73.19     11.51 o 
   2  17  13      305.64      270.70     23.76 o 
  -2  18  13      208.32      185.34     20.25 o 
  -1  18  13       76.34       62.47     14.51 o 
   0  18  13      410.45      439.25     21.45 o 
   1  18  13      117.46      106.96     12.38 o 
   2  18  13       68.97       81.54     16.90 o 
  -2  19  13       60.27       70.80     16.07 o 
  -1  19  13      320.37      352.00     25.50 o 
   0  19  13       22.84       25.18     10.29 o 
   1  19  13      211.67      182.41     19.58 o 
   2  19  13       56.93       58.91     16.20 o 
  -1  20  13      391.06      442.33     28.18 o 
   0  20  13      443.31      442.83     21.60 o 
   1  20  13      476.02      495.75     45.24 o 
  -1  21  13       78.75       76.89     15.03 o 
   0  21  13      112.91      107.57     12.62 o 
   1  21  13      164.44      153.96     18.52 o 
  -2   0  14     2126.56     2184.38    105.00 o 
   0   0  14     4972.11     4547.50    178.43 o 
   2   0  14     1368.14     1324.82     74.84 o 
  -4   1  14      126.05      134.05     20.11 o 
  -3   1  14      132.17      181.57     12.87 o 
  -2   1  14      719.35      676.50     25.96 o 
  -1   1  14      542.53      563.40     22.55 o 
   0   1  14     1363.73     1396.54     46.33 o 
   1   1  14      379.03      363.72     16.23 o 
   2   1  14     1609.70     1612.43     58.28 o 
   3   1  14        8.63       23.12      9.01 o 
  -4   2  14        0.29        0.00     15.64 o 
  -3   2  14      239.44      250.36     14.61 o 
  -2   2  14       10.58       12.66      7.09 o 
  -1   2  14     1141.94     1109.05     38.66 o 
   0   2  14       19.73       28.90      7.04 o 
   1   2  14      813.60      714.66     31.27 o 
   2   2  14       31.95       38.23      8.54 o 
   3   2  14       70.37       93.75     26.25 o 
   4   2  14        7.54       29.04     24.58 o 
  -4   3  14      190.85      214.47     25.69 o 
  -3   3  14      143.79      164.35     12.22 o 
  -2   3  14      858.92      807.63     29.63 o 
  -1   3  14     1046.86      983.47     34.60 o 
   0   3  14     1247.06     1253.02     44.57 o 
   1   3  14      615.17      519.04     21.73 o 
   2   3  14     1896.33     1919.75     66.39 o 
   3   3  14       53.22       47.29     12.64 o 
   4   3  14      505.87      530.60     49.15 o 
  -4   4  14      381.97      413.31     33.51 o 
  -3   4  14       98.93      110.46      9.15 o 
  -2   4  14     1867.11     1874.88     56.58 o 
  -1   4  14       50.20       60.90      8.33 o 
   0   4  14     4622.32     4187.73    143.82 o 
   1   4  14       24.78       29.99      8.01 o 
   2   4  14     1067.95     1034.00     35.99 o 
   3   4  14       40.00       63.74     14.21 o 
   4   4  14      137.84      183.20     33.51 o 
  -4   5  14       21.65       29.04     17.87 o 
  -3   5  14      496.72      520.35     21.87 o 
  -2   5  14      366.41      352.07     14.06 o 
  -1   5  14     1222.43     1169.72     42.63 o 
   0   5  14      396.98      436.65     18.85 o 
   1   5  14      864.32      828.75     30.64 o 
   2   5  14      898.33      913.59     35.45 o 
   3   5  14      249.53      275.53     22.11 o 
   4   5  14      200.63      255.80     36.86 o 
  -4   6  14        4.90       13.40     17.87 o 
  -3   6  14      135.78      188.49     16.06 o 
  -2   6  14        5.45       14.14      6.52 o 
  -1   6  14     1378.71     1309.19     39.11 o 
   0   6  14       18.31       33.70      7.64 o 
   1   6  14     1018.47      958.36     35.73 o 
   2   6  14       36.26       45.19      9.13 o 
   3   6  14       12.09       20.93     13.51 o 
   4   6  14        3.59        4.85     14.03 o 
  -4   7  14      135.19      137.40     24.58 o 
  -3   7  14      103.52      130.51     16.76 o 
  -2   7  14      642.47      600.60     20.55 o 
  -1   7  14      239.74      237.86     12.58 o 
   0   7  14     1643.27     1599.19     55.77 o 
   1   7  14       73.16       65.70      9.80 o 
   2   7  14     1320.07     1333.18     48.81 o 
   3   7  14       63.44       67.39     16.07 o 
  -3   8  14      155.28      172.48     16.36 o 
  -2   8  14     1596.37     1648.63     49.41 o 
  -1   8  14      136.29      152.31     10.12 o 
   0   8  14     3319.43     3129.08    103.42 o 
   1   8  14      113.11      121.61     11.26 o 
   2   8  14      731.96      703.06     37.84 o 
   3   8  14       28.61       41.86     21.22 o 
  -3   9  14      751.00      807.30     38.49 o 
  -2   9  14      156.61      168.63     10.97 o 
  -1   9  14     2497.79     2435.23     69.41 o 
   0   9  14      218.13      230.72     14.72 o 
   1   9  14     1900.38     1807.78     64.43 o 
   2   9  14      637.63      636.39     36.22 o 
   3   9  14      551.73      518.77     39.66 o 
  -3  10  14      258.86      304.05     22.25 o 
  -2  10  14       15.37       21.28      8.85 o 
  -1  10  14      504.61      504.77     22.09 o 
   0  10  14       15.91       31.00      7.34 o 
   1  10  14      362.72      357.09     18.26 o 
   2  10  14       40.15       35.92     13.64 o 
   3  10  14      123.72      156.53     20.04 o 
  -3  11  14        1.89        2.16     11.54 o 
  -2  11  14      432.56      438.76     21.08 o 
  -1  11  14      211.80      213.20     12.30 o 
   0  11  14     2110.99     2067.56     60.59 o 
   1  11  14      519.80      533.62     23.81 o 
   2  11  14      965.29      918.21     77.08 o 
   3  11  14      135.19      137.04     20.25 o 
  -3  12  14      197.06      206.90     19.32 o 
  -2  12  14     1490.97     1557.01    103.33 o 
  -1  12  14      120.47      146.01     10.71 o 
   0  12  14     1356.54     1300.22     40.89 o 
   1  12  14       55.58       42.44      9.67 o 
   2  12  14      798.04      767.41     42.14 o 
   3  12  14       58.91       44.83     16.23 o 
  -3  13  14      216.04      243.45     22.34 o 
  -2  13  14        9.13       13.37     12.35 o 
  -1  13  14      726.73      710.98     29.07 o 
   0  13  14      269.83      289.00     14.36 o 
   1  13  14      461.90      449.72     21.60 o 
   2  13  14      197.89      195.48     37.98 o 
   3  13  14      137.20      132.97     40.77 o 
  -3  14  14      167.20      176.40     19.22 o 
  -2  14  14       41.63       33.36     14.03 o 
  -1  14  14      325.67      322.33     18.27 o 
   0  14  14        9.13        6.68      7.78 o 
   1  14  14      274.47      290.07     36.30 o 
   2  14  14      148.47      115.67     18.10 o 
   3  14  14      111.36      111.64     18.99 o 
  -3  15  14        5.96        0.00     13.51 o 
  -2  15  14      369.46      363.51     26.02 o 
  -1  15  14      294.51      286.67     18.00 o 
   0  15  14     1040.61     1030.62     39.78 o 
   1  15  14      497.46      518.06     29.79 o 
   2  15  14      757.10      804.27     65.91 o 
  -2  16  14      874.57      896.70     45.60 o 
  -1  16  14      179.77      207.02     15.08 o 
   0  16  14      689.51      693.83     29.30 o 
   1  16  14       39.60       44.44     15.50 o 
   2  16  14      485.74      472.46     40.77 o 
  -2  17  14       64.60       76.45     15.52 o 
  -1  17  14      184.88      178.44     15.03 o 
   0  17  14       28.08       37.94     10.84 o 
   1  17  14      167.59      195.48     22.90 o 
   2  17  14       20.17       15.29     17.87 o 
  -2  18  14        7.83        4.78     13.64 o 
  -1  18  14      302.04      305.83     23.76 o 
   0  18  14       81.08       90.07     12.14 o 
   1  18  14      260.81      281.00     18.55 o 
   2  18  14       65.96       69.97     21.22 o 
  -1  19  14       65.06       59.12     14.87 o 
   0  19  14      416.74      446.12     22.23 o 
   1  19  14      175.67      189.86     19.32 o 
  -1  20  14      132.71      186.22     39.10 o 
   0  20  14      569.01      587.46     25.66 o 
   1  20  14       29.69       24.76     14.22 o 
  -3   0  15      881.48      837.78     53.62 o 
  -1   0  15       66.89       80.43     14.52 o 
   1   0  15      102.44      128.46     16.76 o 
   3   0  15      658.10      720.50     48.03 o 
  -3   1  15       71.35       65.35     11.85 o 
  -2   1  15        1.96       22.34      9.48 o 
  -1   1  15      101.26      117.26     12.85 o 
   0   1  15      611.94      585.90     26.86 o 
   1   1  15      167.82      196.55     14.15 o 
   2   1  15      329.17      373.45     19.75 o 
   3   1  15      240.72      255.98     16.59 o 
  -4   2  15      288.60      309.42     33.51 o 
  -3   2  15        6.85       10.05      8.38 o 
  -2   2  15     4281.44     4388.38    139.87 o 
  -1   2  15      144.96      154.07     12.62 o 
   0   2  15     5083.06     4816.42    154.63 o 
   1   2  15      127.79      125.98     10.84 o 
   2   2  15     2753.28     2692.96     90.23 o 
   3   2  15        8.31       12.29     14.52 o 
  -4   3  15       13.31       31.28     17.87 o 
  -3   3  15       98.82      110.73     11.13 o 
  -2   3  15       96.92      127.36     10.28 o 
  -1   3  15      154.95      150.58     18.90 o 
   0   3  15      740.97      739.63     27.22 o 
   1   3  15      200.91      188.38     12.14 o 
   2   3  15      650.70      667.09     29.80 o 
   3   3  15      265.78      262.69     30.16 o 
  -4   4  15        6.34       14.52     16.76 o 
  -3   4  15      807.78      813.18     30.50 o 
  -2   4  15       11.31       21.97      7.74 o 
  -1   4  15      332.86      328.50     15.37 o 
   0   4  15      198.22      205.80     12.69 o 
   1   4  15      227.86      231.24     13.98 o 
   2   4  15        0.14        0.31      8.50 o 
   3   4  15      659.61      706.34     37.58 o 
  -3   5  15       18.69       25.69      8.49 o 
  -2   5  15       11.32       31.05      8.11 o 
  -1   5  15      445.97      428.03     18.39 o 
   0   5  15      810.27      800.24     29.65 o 
   1   5  15      614.38      583.05     24.20 o 
   2   5  15      315.71      367.75     18.16 o 
   3   5  15      112.53      135.92     17.93 o 
  -3   6  15       95.38      109.80     17.31 o 
  -2   6  15     3488.99     3538.46     99.35 o 
  -1   6  15      300.21      298.85     14.65 o 
   0   6  15     7425.47     6881.84    222.73 o 
   1   6  15      235.09      209.33     14.25 o 
   2   6  15     2296.36     2189.50     79.44 o 
   3   6  15       68.87       71.58     16.23 o 
  -3   7  15       30.68       34.17     11.27 o 
  -2   7  15       39.48       48.04      7.74 o 
  -1   7  15      127.33      133.48     11.25 o 
   0   7  15      651.41      655.79     26.31 o 
   1   7  15      146.51      129.87     11.60 o 
   2   7  15      368.95      371.46     18.55 o 
   3   7  15      117.98      133.58     18.77 o 
  -3   8  15      434.63      460.36     25.92 o 
  -2   8  15      150.27      173.19     11.14 o 
  -1   8  15      378.37      375.46     15.24 o 
   0   8  15      193.16      192.40     16.65 o 
   1   8  15      186.30      169.83     13.35 o 
   2   8  15      204.89      234.57     20.97 o 
   3   8  15      440.33      461.35     28.91 o 
  -3   9  15       29.46       30.74     12.07 o 
  -2   9  15       85.48      102.26     11.45 o 
  -1   9  15      227.30      218.96     12.58 o 
   0   9  15      557.94      554.80     23.12 o 
   1   9  15      304.60      328.48     16.77 o 
   2   9  15      452.48      473.83     29.73 o 
   3   9  15      128.85      142.16     22.34 o 
  -3  10  15      229.19      253.90     24.02 o 
  -2  10  15     1836.31     1987.20     88.72 o 
  -1  10  15      512.05      510.42     19.37 o 
   0  10  15     3937.86     3732.36    122.70 o 
   1  10  15      435.78      450.77     20.37 o 
   2  10  15     1134.48     1128.93     54.47 o 
   3  10  15      142.41      160.36     20.63 o 
  -3  11  15       57.81       49.48     18.99 o 
  -2  11  15       13.47       38.65     10.41 o 
  -1  11  15       55.85       64.45      8.82 o 
   0  11  15      261.61      246.62     18.37 o 
   1  11  15       36.40       29.64      9.19 o 
   2  11  15      109.35      123.08     18.77 o 
   3  11  15      150.67      180.65     20.63 o 
  -3  12  15      244.59      242.01     27.93 o 
  -2  12  15      523.78      517.60     30.60 o 
  -1  12  15      178.75      194.87     11.88 o 
   0  12  15      355.89      331.75     15.22 o 
   1  12  15       73.08       71.55     10.66 o 
   2  12  15      582.01      565.79     43.01 o 
   3  12  15      272.55      257.71     24.17 o 
  -3  13  15       26.36       20.11     13.01 o 
  -2  13  15       22.66       16.98     15.08 o 
  -1  13  15       83.80       83.92     11.77 o 
   0  13  15      260.93      261.22     13.74 o 
   1  13  15      161.15      187.57     14.32 o 
   2  13  15      254.64      287.41     25.00 o 
  -2  14  15      755.81      802.86     42.91 o 
  -1  14  15      828.75      860.97     34.42 o 
   0  14  15     1325.79     1262.07     39.91 o 
   1  14  15      771.42      778.18     39.71 o 
   2  14  15      444.72      454.39     29.13 o 
  -2  15  15       12.60       17.11     13.51 o 
  -1  15  15       62.14       71.47     12.14 o 
   0  15  15       69.27       81.31     12.05 o 
   1  15  15       22.75       22.63     14.45 o 
   2  15  15      113.30      101.19     17.75 o 
  -2  16  15      210.14      182.51     19.79 o 
  -1  16  15       91.07       80.11     12.37 o 
   0  16  15      164.25      162.93     14.25 o 
   1  16  15       77.64       73.99     16.32 o 
   2  16  15      207.02      190.61     21.28 o 
  -2  17  15       13.41       19.97     14.37 o 
  -1  17  15      179.29      179.81     17.38 o 
   0  17  15      198.95      198.08     16.67 o 
   1  17  15      357.66      363.03     26.54 o 
  -1  18  15      650.66      682.98     38.10 o 
   0  18  15      703.42      741.29     30.61 o 
   1  18  15      608.09      604.14     34.03 o 
  -1  19  15       66.75       64.16     15.22 o 
   0  19  15        9.64        0.00      9.85 o 
   1  19  15       36.01       44.83     15.03 o 
  -2   0  16     2192.71     2117.92    116.17 o 
   0   0  16     5185.71     4767.56    260.27 o 
   2   0  16     1275.94     1362.80     81.54 o 
  -3   1  16      251.55      245.80     17.76 o 
  -2   1  16      198.12      196.50     15.01 o 
  -1   1  16     1518.76     1438.41     57.26 o 
   0   1  16       93.09       94.96     11.06 o 
   1   1  16     1765.55     1688.51     70.30 o 
   2   1  16       67.42       85.40     11.43 o 
   3   1  16      355.21      395.43     31.28 o 
  -3   2  16      442.33      470.73     24.49 o 
  -2   2  16       31.68       25.25     11.17 o 
  -1   2  16      323.90      304.02     17.76 o 
   0   2  16       27.88       35.93      9.48 o 
   1   2  16      214.72      209.35     15.39 o 
   2   2  16       48.69       51.24     12.29 o 
   3   2  16      391.46      428.95     32.39 o 
  -3   3  16      209.41      227.35     16.97 o 
  -2   3  16      312.99      317.79     16.72 o 
  -1   3  16     1199.67     1191.83     41.21 o 
   0   3  16       71.49       81.94      9.23 o 
   1   3  16     1494.26     1466.17     61.21 o 
   2   3  16       27.04       33.42      9.38 o 
   3   3  16      378.29      370.86     31.28 o 
  -3   4  16       10.12       18.40      8.80 o 
  -2   4  16     1419.35     1442.48     49.33 o 
  -1   4  16       30.79       49.14      8.33 o 
   0   4  16     2828.61     2570.70     85.96 o 
   1   4  16       30.04       50.46      9.08 o 
   2   4  16      741.86      763.68     31.02 o 
   3   4  16       13.23       15.64     14.52 o 
  -3   5  16      364.00      400.15     19.33 o 
  -2   5  16       49.52       60.47      9.14 o 
  -1   5  16     1222.67     1190.07     42.45 o 
   0   5  16       49.54       61.51     10.29 o 
   1   5  16     1446.63     1361.22     47.97 o 
   2   5  16       50.62       63.90     10.01 o 
   3   5  16      410.28      425.57     28.09 o 
  -3   6  16      215.56      243.52     26.81 o 
  -2   6  16      132.80      147.63     17.16 o 
  -1   6  16      147.65      171.49     12.55 o 
   0   6  16      170.27      174.38     12.61 o 
   1   6  16      143.68      152.34     12.37 o 
   2   6  16      202.40      192.03     14.27 o 
   3   6  16      287.46      357.97     25.54 o 
  -3   7  16      124.73      127.57     14.76 o 
  -2   7  16      538.37      530.93     19.48 o 
  -1   7  16      731.20      768.17     30.98 o 
   0   7  16      183.59      205.62     13.40 o 
   1   7  16      953.73      940.22     35.46 o 
   2   7  16      137.24      148.64     18.95 o 
   3   7  16      284.07      276.97     24.35 o 
  -3   8  16        5.19        3.70     11.27 o 
  -2   8  16      671.37      701.81     24.07 o 
  -1   8  16      324.30      321.90     16.75 o 
   0   8  16     1406.77     1376.84     47.82 o 
   1   8  16      360.99      372.44     18.60 o 
   2   8  16      321.94      331.14     26.02 o 
   3   8  16        9.60       17.39     14.65 o 
  -3   9  16      415.15      462.95     26.24 o 
  -2   9  16       60.71       68.12      9.03 o 
  -1   9  16     1225.69     1175.36     36.98 o 
   0   9  16      345.73      349.75     17.60 o 
   1   9  16     1398.86     1276.68     46.56 o 
   2   9  16      208.40      247.89     23.33 o 
   3   9  16      428.85      452.98     30.54 o 
  -3  10  16      188.97      227.88     19.56 o 
  -2  10  16       78.71       96.96      9.67 o 
  -1  10  16      123.86      150.79     11.02 o 
   0  10  16       85.88       86.99     10.84 o 
   1  10  16      195.34      207.53     14.95 o 
   2  10  16      122.27      133.85     19.61 o 
   3  10  16      167.58      183.50     21.82 o 
  -3  11  16       33.27       39.16     12.81 o 
  -2  11  16      372.35      409.51     20.56 o 
  -1  11  16      475.67      478.32     18.75 o 
   0  11  16      313.20      317.71     22.23 o 
   1  11  16      639.56      649.08     27.19 o 
   2  11  16       86.88       88.06     17.08 o 
  -2  12  16      480.72      520.97     46.92 o 
  -1  12  16      381.50      383.04     16.69 o 
   0  12  16     1143.35     1142.61     40.90 o 
   1  12  16      389.85      391.82     19.70 o 
   2  12  16      208.74      212.77     22.94 o 
  -2  13  16      198.05      192.51     19.22 o 
  -1  13  16      901.42      863.40     28.82 o 
   0  13  16      189.91      224.56     15.92 o 
   1  13  16      959.35      915.83     46.10 o 
   2  13  16      410.14      398.39     28.18 o 
  -2  14  16       65.75       64.45     15.05 o 
  -1  14  16       63.94       71.02     11.77 o 
   0  14  16       88.14       86.38      9.85 o 
   1  14  16       50.63       36.35     14.21 o 
   2  14  16      128.18      109.12     17.93 o 
  -2  15  16      262.95      287.23     32.95 o 
  -1  15  16      115.63      140.74     13.90 o 
   0  15  16      107.90      103.60     12.38 o 
   1  15  16      186.48      225.43     26.25 o 
   2  15  16       71.01       58.37     17.31 o 
  -1  16  16      340.49      367.41     20.13 o 
   0  16  16      319.27      325.83     19.22 o 
   1  16  16      330.91      356.01     25.18 o 
  -1  17  16      348.84      341.85     20.54 o 
   0  17  16      271.56      294.38     19.08 o 
   1  17  16      376.38      320.80     25.23 o 
   0  18  16      158.19      173.05     25.25 o 
  -3   0  17      348.90      373.09     30.16 o 
  -1   0  17     1372.59     1254.44     74.84 o 
   1   0  17      675.91      632.25     41.33 o 
   3   0  17        6.54       23.46     14.52 o 
  -3   1  17      216.79      225.76     17.76 o 
  -2   1  17      247.44      227.76     16.18 o 
  -1   1  17     1730.52     1598.01     66.74 o 
   0   1  17       23.20       39.53      9.48 o 
   1   1  17     2070.34     2098.88     80.96 o 
   2   1  17      102.96       97.95     12.29 o 
   3   1  17      417.19      464.69     33.51 o 
  -3   2  17        8.65       34.63     11.06 o 
  -2   2  17      223.18      249.18     18.17 o 
  -1   2  17       25.69       36.30      9.48 o 
   0   2  17      102.79      106.76     11.43 o 
   1   2  17       11.24       11.75      9.06 o 
   2   2  17      133.87      152.80     13.81 o 
   3   2  17       22.42       32.39     15.64 o 
  -3   3  17      381.49      384.99     55.85 o 
  -2   3  17      203.59      206.19     16.18 o 
  -1   3  17     2589.53     2369.84     99.98 o 
   0   3  17       62.20       87.01     11.06 o 
   1   3  17     2929.61     2954.96    113.73 o 
   2   3  17      119.38      125.16     20.11 o 
   3   3  17      631.87      716.03     46.92 o 
  -3   4  17      427.39      475.40     26.07 o 
  -2   4  17       25.39       37.40     10.64 o 
  -1   4  17     1289.83     1232.59     51.73 o 
   0   4  17       57.92       55.74      9.85 o 
   1   4  17      576.37      555.36     32.39 o 
   2   4  17       39.13       42.27     10.97 o 
   3   4  17       25.37       32.39     16.76 o 
  -3   5  17       51.93       49.28     10.09 o 
  -2   5  17      401.76      381.87     17.62 o 
  -1   5  17     1080.59     1091.06     42.46 o 
   0   5  17      203.29      223.86     13.62 o 
   1   5  17     1384.29     1399.84     47.66 o 
   2   5  17      191.08      170.25     22.90 o 
   3   5  17      159.07      169.79     23.46 o 
  -3   6  17        3.81       10.05     16.76 o 
  -2   6  17      194.13      227.55     13.94 o 
  -1   6  17       89.72      102.58     10.65 o 
   0   6  17       29.27       24.86      8.18 o 
   1   6  17       54.88       75.60     10.02 o 
   2   6  17       47.35       48.36     10.21 o 
   3   6  17       43.20       36.86     17.87 o 
  -3   7  17      264.45      291.55     30.16 o 
  -2   7  17      208.67      206.34     19.03 o 
  -1   7  17     1916.22     1909.00     61.50 o 
   0   7  17       95.08      112.71     11.13 o 
   1   7  17     2132.99     2046.02     71.01 o 
   2   7  17      161.42      172.62     19.61 o 
   3   7  17      452.28      468.28     30.54 o 
  -3   8  17      358.04      443.37     25.92 o 
  -2   8  17       22.36       28.09     11.02 o 
  -1   8  17      999.50      971.77     34.84 o 
   0   8  17       16.30       11.99      8.61 o 
   1   8  17      403.36      390.79     19.82 o 
   2   8  17        9.63       11.77     14.21 o 
  -3   9  17       19.58       40.82     12.87 o 
  -2   9  17      270.56      272.66     13.85 o 
  -1   9  17      472.92      480.53     24.44 o 
   0   9  17      341.33      360.46     18.14 o 
   1   9  17      645.97      651.30     25.88 o 
   2   9  17      128.19      119.50     18.59 o 
  -2  10  17      171.50      199.02     12.51 o 
  -1  10  17       72.43       81.99     11.08 o 
   0  10  17        0.51        0.00      8.71 o 
   1  10  17      104.92      112.61     12.06 o 
   2  10  17       91.92      108.37     17.08 o 
  -2  11  17       46.53       43.43     10.84 o 
  -1  11  17     1009.96      998.37     31.30 o 
   0  11  17      422.94      444.23     20.59 o 
   1  11  17     1121.47     1111.04     50.91 o 
   2  11  17       86.90       93.98     16.91 o 
  -2  12  17       54.01       76.09     14.67 o 
  -1  12  17      492.16      498.60     19.67 o 
   0  12  17       24.06       29.06     10.16 o 
   1  12  17      171.23      162.80     19.68 o 
   2  12  17        3.77        0.00     14.67 o 
  -2  13  17      238.45      258.79     23.46 o 
  -1  13  17      163.66      183.55     12.49 o 
   0  13  17      590.15      591.98     25.75 o 
   1  13  17      231.70      238.38     22.90 o 
   2  13  17      170.44      168.54     20.45 o 
  -2  14  17       70.16       74.11     15.70 o 
  -1  14  17       32.58       36.60     10.84 o 
   0  14  17        9.45       16.47     10.44 o 
   1  14  17       25.51       30.91     15.27 o 
  -1  15  17      715.61      717.10     29.06 o 
   0  15  17      494.19      505.87     30.05 o 
   1  15  17      762.91      789.75     56.97 o 
  -1  16  17      210.96      234.08     17.13 o 
   0  16  17      126.10      143.49     18.52 o 
   1  16  17       60.64       53.86     16.36 o 
  -2   0  18      370.09      373.09     30.16 o 
   0   0  18     1086.10     1129.33     65.91 o 
   2   0  18      818.29      819.91     50.27 o 
  -3   1  18       82.98      103.40     13.43 o 
  -2   1  18      213.77      205.60     17.31 o 
  -1   1  18      699.97      696.38     32.77 o 
   0   1  18      559.22      556.61     26.86 o 
   1   1  18      808.31      825.46     36.33 o 
   2   1  18      134.03      175.95     14.22 o 
   3   1  18      148.31      177.61     22.34 o 
  -3   2  18      726.65      791.45     37.91 o 
  -2   2  18       17.19       14.34      9.85 o 
  -1   2  18     1810.67     1636.10     64.77 o 
   0   2  18       18.72       32.17      9.85 o 
   1   2  18      895.18      926.21     41.46 o 
   2   2  18       13.05       18.99     10.27 o 
   3   2  18      186.72      225.64     24.58 o 
  -3   3  18       60.89       74.93     13.01 o 
  -2   3  18      197.11      196.69     16.18 o 
  -1   3  18      606.49      565.98     28.44 o 
   0   3  18      474.04      447.36     29.60 o 
   1   3  18      684.63      701.74     30.77 o 
   2   3  18      122.31      144.62     14.60 o 
  -3   4  18       29.93       36.86     11.85 o 
  -2   4  18      255.68      250.84     17.38 o 
  -1   4  18       35.13       45.88     10.64 o 
   0   4  18      939.81      928.76     41.05 o 
   1   4  18       57.65       72.97     10.97 o 
   2   4  18      594.24      606.09     29.19 o 
  -3   5  18       85.87      103.35     13.81 o 
  -2   5  18      228.53      216.76     16.97 o 
  -1   5  18      434.56      406.16     22.87 o 
   0   5  18      661.50      662.89     30.02 o 
   1   5  18      524.93      528.44     26.03 o 
   2   5  18      151.13      171.86     15.27 o 
  -2   6  18      170.83      168.64     15.39 o 
  -1   6  18     1353.02     1326.73     44.50 o 
   0   6  18      173.02      192.36     15.39 o 
   1   6  18      617.70      593.77     29.98 o 
   2   6  18      119.78      133.11     32.39 o 
  -2   7  18       82.81       78.37     10.45 o 
  -1   7  18      290.63      301.41     16.67 o 
   0   7  18      281.09      301.77     16.54 o 
   1   7  18      315.71      332.32     17.49 o 
   2   7  18       55.82       45.80     18.99 o 
  -2   8  18      154.60      193.22     13.85 o 
  -1   8  18      137.35      157.83     12.92 o 
   0   8  18      492.28      490.17     21.91 o 
   1   8  18      159.90      173.81     13.14 o 
   2   8  18      361.59      359.53     56.41 o 
  -2   9  18      252.47      255.97     16.02 o 
  -1   9  18      326.75      332.45     18.13 o 
   0   9  18      381.63      398.22     19.31 o 
   1   9  18      424.61      431.87     19.71 o 
   2   9  18      184.47      184.94     22.90 o 
  -2  10  18      279.33      290.78     18.08 o 
  -1  10  18      950.51      949.05     49.86 o 
   0  10  18      207.48      218.92     22.37 o 
   1  10  18      497.40      463.65     22.81 o 
   2  10  18      149.75      142.69     19.22 o 
  -2  11  18       25.35       17.12     10.06 o 
  -1  11  18      252.30      287.27     17.48 o 
   0  11  18      188.49      210.27     14.70 o 
   1  11  18      304.44      330.53     18.93 o 
   2  11  18       41.47       52.16     15.38 o 
  -1  12  18      256.12      268.12     17.65 o 
   0  12  18      117.73      137.55     13.05 o 
   1  12  18      281.31      300.04     23.54 o 
  -1  13  18      150.78      169.18     14.72 o 
   0  13  18      246.87      275.92     17.17 o 
   1  13  18      188.99      220.09     20.93 o 
  -1  14  18      448.17      458.30     23.42 o 
   0  14  18      146.90      160.18     14.16 o 
   1  14  18      271.58      291.16     23.07 o 
   0  15  18       59.10       66.75     11.69 o 
  -1   0  19      214.23      211.12     22.34 o 
   1   0  19       58.15       56.97     15.64 o 
  -2   1  19      784.86      810.34     36.72 o 
  -1   1  19       72.89       72.09     11.85 o 
   0   1  19     1264.37     1257.49     50.94 o 
   1   1  19        2.71       10.14      9.85 o 
   2   1  19      649.95      697.12     33.17 o 
  -2   2  19       81.73       98.50     12.64 o 
  -1   2  19        9.19       12.29      9.48 o 
   0   2  19      464.86      481.41     24.08 o 
   1   2  19       15.80       22.25      9.85 o 
   2   2  19      656.84      680.97     30.40 o 
  -2   3  19      556.29      574.77     28.03 o 
  -1   3  19       49.23       60.35     17.31 o 
   0   3  19      957.98      883.24     38.68 o 
   1   3  19        2.68       11.04      9.85 o 
   2   3  19      415.42      450.75     24.87 o 
  -2   4  19       83.91       98.30     13.01 o 
  -1   4  19      263.16      261.55     17.76 o 
   0   4  19       24.46       35.75     10.27 o 
   1   4  19      140.54      144.60     14.15 o 
   2   4  19      102.13      137.19     14.15 o 
  -2   5  19      869.99      898.38     40.28 o 
  -1   5  19       98.53      140.66     13.81 o 
   0   5  19     1087.29     1077.19     45.00 o 
   1   5  19       86.10      109.38     13.01 o 
   2   5  19      699.00      729.21     33.94 o 
  -2   6  19       92.51      104.48     13.81 o 
  -1   6  19       31.09       28.09     10.64 o 
   0   6  19      150.26      169.34     14.60 o 
   1   6  19       54.62       61.88     11.77 o 
   2   6  19      666.64      707.09     44.68 o 
  -2   7  19      420.66      452.59     24.87 o 
  -1   7  19       68.63       72.25     18.43 o 
   0   7  19      369.20      387.51     32.95 o 
   1   7  19        0.38        0.00      9.66 o 
   2   7  19      277.93      298.25     30.16 o 
  -2   8  19       53.99       67.65     13.01 o 
  -1   8  19      182.07      197.60     23.20 o 
   0   8  19       15.83       16.85      9.50 o 
   1   8  19      138.46      166.60     21.78 o 
   2   8  19       51.54       84.90     21.22 o 
  -2   9  19      568.70      605.79     25.93 o 
  -1   9  19      129.90      151.95     12.61 o 
   0   9  19     1203.29     1190.38     43.44 o 
   1   9  19      108.17      114.65     13.86 o 
  -1  10  19       36.79       42.35     10.29 o 
   0  10  19       59.51       68.95     10.84 o 
   1  10  19       79.44       94.67     11.60 o 
  -1  11  19      143.99      162.23     13.40 o 
   0  11  19      296.01      341.52     18.48 o 
   1  11  19       14.36       13.58      9.75 o 
  -1  12  19      105.57      120.43     13.05 o 
   0  12  19      100.23      114.73     12.38 o 
   1  12  19       28.63       24.94     14.22 o 
   0  13  19      904.16      982.84     37.23 o 
  -2   0  20      153.09      174.26     22.34 o 
   0   0  20       22.28       18.99     13.40 o 
   2   0  20       21.55       48.03     16.76 o 
  -2   1  20      423.65      427.39     24.49 o 
  -1   1  20       75.30      109.66     13.01 o 
   0   1  20     1076.65     1051.43     43.83 o 
   1   1  20       37.09       38.54     11.06 o 
   2   1  20      328.08      385.94     21.33 o 
  -2   2  20       33.48       47.38     11.43 o 
  -1   2  20      164.53      178.21     19.55 o 
   0   2  20       42.36       54.46     11.06 o 
   1   2  20      298.51      304.64     19.34 o 
   2   2  20       31.86       44.30     11.43 o 
  -2   3  20      434.77      424.58     23.70 o 
  -1   3  20      102.77      125.64     13.81 o 
   0   3  20     1104.93     1083.94     45.41 o 
   1   3  20       38.57       32.02     10.64 o 
  -2   4  20       79.15       82.23     19.55 o 
  -1   4  20       28.45       37.98     11.43 o 
   0   4  20       28.78       29.42     10.64 o 
   1   4  20       28.49       31.94     10.64 o 
  -1   5  20       83.11       87.90     12.56 o 
   0   5  20      910.79      927.13     40.67 o 
   1   5  20      104.60      127.57     13.36 o 
  -1   6  20      155.89      159.97     14.95 o 
   0   6  20        7.39       16.30     10.64 o 
   1   6  20      299.54      305.88     19.24 o 
  -1   7  20      158.58      176.13     16.06 o 
   0   7  20      799.93      782.18     46.36 o 
   1   7  20       84.09       86.25     12.56 o 
  -1   8  20       58.77       57.25     12.07 o 
   0   8  20       26.55       41.85     10.97 o 
   1   8  20       56.02       81.20     12.87 o 
  -1   9  20      109.09      117.12     14.47 o 
   0   9  20      473.08      506.17     26.82 o 
   1   9  20      187.57      214.68     16.86 o 
   0  10  20      104.42      123.40     13.96 o 
  -1   0  21      577.36      616.61     41.33 o 
   1   0  21      741.67      714.91     50.27 o 
  -1   1  21      144.57      174.91     15.01 o 
   0   1  21      123.44      134.88     14.22 o 
   1   1  21       59.84       82.20     12.64 o 
  -1   2  21        2.72        1.68     10.27 o 
   0   2  21      190.00      197.70     24.02 o 
   1   2  21        0.78        2.23      9.85 o 
  -1   3  21       91.99      110.93     13.81 o 
   0   3  21       95.04      103.57     13.01 o 
   1   3  21       42.59       41.29     11.43 o 
  -1   4  21      418.48      465.38     24.45 o 
   0   4  21        1.65        7.82     10.27 o 
   1   4  21      583.39      626.54     40.77 o 
  -1   5  21      104.90      115.66     19.55 o 
   0   5  21      299.46      324.98     20.49 o 
   0   6  21      238.38      255.82     22.34 o 
                                                 
